# Supplementary material for: Evaluation of e-liquid toxicity using an open-source high-throughput screening assay
Source: PLoS Biol. 2018 Mar 27;16(3):e2003904. doi: 10.1371/journal.pbio.2003904 (PMC5870948; doi:10.1371/journal.pbio.2003904)
Supplement: S1 Data — (XLSX) [file pbio.2003904.s004.xlsx]

## Sheet: Fig_1B
Time (h)	Media				10% PGVG+ Media				Popcorn				Candy Corn				Banana Pudding Southern Style				Chocolate Fudge
4	216716	224498	247845	240063	206832	227015	287563	267380	221190	227054	244646	238782	198698	207676	234610	225632	219414	225159	242395	236650	207374	211130	222397	218642
6	218014	224916	245619	238718	208215	226892	282922	264245	224818	232143	254118	246793	202700	212907	243530	233322	223289	227580	240451	236161	212032	214291	221070	218811
8	217828	224674	245214	238367	210592	229120	284704	266176	223920	231648	254833	247105	204142	212777	238682	230047	224270	227976	239097	235390	211009	212924	218671	216755
10	222931	229438	248960	242452	193602	209426	256898	241074	204386	212868	238314	229832	205472	211650	230182	224004	219364	222851	233309	229823	188967	192377	202607	199197
12	225768	235470	264575	254874	167194	183083	230750	214861	204490	212861	237976	229605	212073	214660	222421	219834	221027	223759	231953	229221	179358	182045	190108	187420
14	219319	240042	302212	281489	143642	158402	202683	187923	214938	224112	251633	242459	225173	227983	236413	233603	212282	219665	241813	234430	171208	175216	187239	183232
16	271925	279924	303920	295921	139772	153668	195357	181461	222384	231265	257910	249029	246276	247442	250938	249773	226346	229324	238256	235278	160157	164630	178047	173575
18	275686	293524	347036	329199	135268	148886	189739	176121	242152	252056	281766	271863	260042	262210	268716	266548	225786	228930	238361	235217	146316	151559	167286	162044
20	294774	312059	363913	346628	132903	145281	182414	170036	256986	269514	307096	294568	265401	267588	274148	271961	225358	229454	241744	237648	144947	149892	164727	159782
22	323762	340325	390014	373451	131625	143833	180456	168248	286190	298623	335923	323489	273564	275914	282962	280612	228457	232530	244749	240676	143027	149783	170048	163293
24	338635	353663	398746	383718	126888	138657	173964	162195	329256	342625	382729	369361	277423	279149	284327	282601	228759	232656	244347	240450	142597	148595	166590	160592
26	344508	364643	425047	404912	123493	135126	170026	158393	346562	363099	412712	396174	281557	283410	288969	287116	231959	236290	249284	244953	139914	146378	165770	159306
28	370419	389103	445155	426471	126973	138910	174723	162786	365987	380834	425374	410528	278522	283634	298968	293856	233033	237688	251654	246999	143882	148784	163492	158590
30	392896	404373	438804	427327	124860	136637	171968	160191	370079	386370	435244	418953	277882	283078	298664	293468	222493	226667	239190	235016	144064	149591	166173	160646
32	395575	413780	468396	450191	121480	132737	166509	155252	371088	384761	425779	412106	273300	279024	296196	290472	221425	225364	237180	233241	142826	147989	163478	158315

## Sheet: Fig_1D
Live cells
10% PGVG+Media	Media	Banana Pudding	Popcorn	Candy Corn	Chocolate Fudge
0.019	1	0.488	0.9	0.673	0.111
0.024	0.961	0.554	0.92	0.736	0.127
0.014	1.039	0.521	0.94	0.61	0.143

## Sheet: Fig_1E
E-liquid Name	Δ Growth (%)	Live cells (%)
1 Leaf Tobacco	67.6344	59.8706
10 Leaves Tobacco	100.046	74.7246
5 Leaves Tobacco	74.9155	76.3131
Alchemy	87.7573	76.668
Ambrosia	96.2596	89.3879
Angel Lust	80.937	52.845
Apple Pie	12.1813	50.9922
Arctic Blueberry	80.2074	65.4657
Arctic Raspberry	56.4209	54.3418
Arctic Strawberry	93.0799	82.1033
Arctic Tobacco	45.2535	55.6076
Bahama Mama	87.5653	75.908
Banana	66.1828	91.0764
Banana Nut Bread Smoothie	76.8894	73.4669
Banana Pudding	54.3472	77.4787
Banana Pudding Southern Style	26.8664	47.5887
Banana Pudding Southern Style	6.74347	42.4204
Banana Pudding Southern Style	18.1797	64.6898
Banana Yo! (Yogurt!)	94.6928	74.5371
Barlett Pear	94.4931	65.8591
Battle Frogs	92.596	71.6119
Bavarian Creme Donut	15.9908	28.7477
Biscotti	36.5054	69.8182
Black and Blue Berries	23.1413	69.5777
Black Cherry	70.3994	89.8204
Black Coffee	47.1582	58.5545
Black Dragon	83.3794	81.6389
Black Hawk	81.4209	76.801
Black Honey Tobacco	91.3748	71.0463
Black Licorice	77.5806	78.8181
Black Peppercorn	81.4593	97.5568
Black Thorn	37.6728	76.9449
Blackberry Lemonade	74.7081	70.9443
Blackberry Panda	71.2442	77.9947
Blood Orange	4.21659	61.295
Blue DUDE	88.7481	79.0426
Blue Moo	54.9078	81.5001
Blue Pom (Pomegranate)	14.3702	29.309
Blueberry Cinnamon-Streusal Muffin	39.1551	86.0015
Blueberry Lemonade	94.2089	73.4934
Blueberry Tobacco	89.3779	67.2989
Briar Patch	90.5069	86.0265
Brittany's Blue Blend	89.9002	72.7286
Bubble Gum	91.5284	69.9723
Bubbly Berry	81.7819	80.0245
Butter Crunch	75.6144	95.4715
Butterscotch	74.2704	69.0913
Buttery Nipple	88.6943	92.6305
Candy Cane	42.381	69.7634
Candy Corn	86.8971	82.2403
Captain Suckle	87.0123	89.8506
Captain Zack	87.7112	73.3297
Captain Zack Cigar	83.1029	78.4523
Caramel Apple	51.298	78.7442
Caramel Corn Crunch	89.2396	69.5853
Cat Nip	80.3149	81.4747
Chai	65.2919	93.7542
Chai Latte	86.0906	88.6847
Cheesecake with Graham Cracker Crust	78.4255	93.3518
Cherry Kola	16.7588	58.8926
Chicken and Waffles	90.9754	69.3893
Chocolate Banana	25.722	38.1242
Chocolate Covered Raisins	42.4194	39.4597
Chocolate Dipt Raspberries	55.576	72.4655
Chocolate Fudge	13.8095	14.6661
Chocolate Moo	15.937	39.7237
Chocolate Pecan Fudge	25.2995	52.1378
Chocolate Tobacco Heaven	60.0461	81.603
Cinnamon Roll	15.9908	37.3233
Circus Guava	50.4071	70.7956
Classic Tobacco	98.6098	78.7038
Clove Cigar	92.4578	103.408
Coconut Rum	87.5192	111.089
Coconut Water	96.4747	74.0678
Cool Mint	22.5883	63.684
Cotton Berry	31.2366	53.9474
Crabtastic!	93.4562	72.1358
Cranberry Crunch	85.9217	83.4495
Cranberry Delight!	88.487	118.758
Crispy Melon	94.3395	81.88
Cuba Libre	49.3702	46.9286
DB's Dessert	82.957	70.3325
Death Flirt	69.2473	83.6828
Desert Cow	83.9171	56.2497
Double Espresso	71.7742	86.0928
Dulce de Leche	69.424	61.9855
Energon	87.5192	65.9163
French Vanilla Cinnamon Coffee	23.5177	58.4344
French Vanilla Hazelnut Espresso	44.8157	48.1511
Fruit Loopy	81.8971	68.4701
Georgia Juicy Peach	90.6912	81.778
Grape Soda	13.9171	69.7244
Grape!	91.7742	76.9264
Growth control	100	120
Honey Vanilla Tobacco	61.3518	70.5698
Hot Cinnamon Candies	21.9201	16.6484
Hot Cinnamon Candies	15.5684	48.0408
Icy Blast	73.871	66.6568
Key Lime Pie	69.6467	113.047
KIWI Blast	88.2719	80.8498
Kola	0	33.253
Kola No Nicotine	30.6452	72.0397
Lemon Meringue Pie	41.2289	77.7549
Marc's Burro Tobacco	91.6436	72.4066
Marshmallow	91.3134	79.8919
Menthol	81.9508	88.8146
Menthol Tobacco	86.1367	73.5052
Menthol Tobacco	62.8725	102.329
Missed Her Cookie	55.914	81.8116
Mt. DUDE	71.5054	72.047
Orphan Tears	94.447	66.8882
Peach Piano	88.8479	55.3243
Peach Tea	65.9831	92.2192
Peaches N Cream	95.8372	81.5915
Peanut Butter Cookies	73.5791	69.3102
PGVG	86.5207	73.1249
Pillow Fight	89.7465	69.4709
Pixie Dust	58.341	86.5299
Pomegranate	81.5207	77.6804
Popcorn	88.6482	85.0831
Pumpkin Pie	7.64977	45.9443
Raspberry	92.2197	72.3194
Root Beer	72.1966	78.5126
RY4 Classic	91.2058	67.326
RY4 Doubler	68.8249	66.2929
Single Malt Scotch	63.0876	82.9952
Slug Juice	88.5023	65.024
Solid Menthol	88.0876	67.1702
Sour Fruit Punch	98.6329	75.2938
Strawberries and Champagne	74.9078	91.9646
Strawberry	78.9862	62.257
Strawberry Mango Smoothie	92.9724	91.2562
Strawberry Pops O'Tart	64.4086	70.9793
Sugar Cookie	24.5545	65.1238
Sweet Potato Pie	25.8833	42.0335
Tiramisu	59.9923	91.5034
Trip in the Woods	82.235	59.7386
Valkyrie	85.7143	70.5715
Vanilla Bean	15.7066	-0.466089
Vanilla Custard	22.0046	44.9384
Vanilla Tobacco	57.2043	59.715
Watermelon	94.831	62.1765
Wintergreen	60.937	71.6049

## Sheet: Fig_1F
Category	Δ Growth (%)	Live cells (%)
0-20	0	4
21-40	20	13
41-60	20	42
61-80	51	67
81-100	51	12
