# Supplementary material for: Evaluation of e-liquid toxicity using an open-source high-throughput screening assay
Source: PLoS Biol. 2018 Mar 27;16(3):e2003904. doi: 10.1371/journal.pbio.2003904 (PMC5870948; doi:10.1371/journal.pbio.2003904)
Supplement: S2 Data — PG, propylene glycol; VG, vegetable glycerin. (XLSX) [file pbio.2003904.s005.xlsx]

## Sheet: Fig_2A
Time (h)	0% PGVG				0.5% PGVG			1.0% PGVG			1.5% PGVG			2.0% PGVG			2.5% PGVG			3.0% PGVG			10% PGVG			30% PGVG
4	1	1	1	1	1	1	1	1	1	1	1	1	1	1	1	1	1	1	1	1	1	1	1	1	0.98	0.98	0.98
6	1.02098	0.988347	1.05361	0.9802	1.00729	1.03438	0.98219	1.00769	1.03318	1.00026	1.01506	1.02985	1.00344	1.01096	1.01848	1.00607	1.0145	1.02294	0.990324	1.0037	1.01707	0.987669	1.00197	1.01627	0.967669	0.981972	0.996275
8	1.04617	0.994174	1.09816	0.992151	1.01092	1.02969	0.986943	1.01258	1.03821	0.988021	0.99828	1.00854	0.983469	1.01415	1.04483	0.97075	0.996838	1.02293	0.991086	1.00993	1.02877	0.989624	1.00773	1.02583	0.969624	0.987726	1.00583
10	1.07594	1.0173	1.13457	1.00202	1.01877	1.03552	0.998555	1.0159	1.03324	0.98786	1.00509	1.02232	0.980455	1.00433	1.0282	0.908992	0.968441	1.02789	0.937637	0.984317	1.031	0.803276	0.869279	0.935283	0.783276	0.849279	0.915282
12	1.11663	1.05153	1.18173	1.03793	1.05017	1.0624	1.00597	1.03286	1.05974	0.956014	1.01645	1.07688	0.957808	1.00761	1.05742	0.917238	0.996597	1.07596	0.916961	0.962278	1.0076	0.676083	0.761745	0.847407	0.656083	0.741745	0.827407
14	1.20309	1.10653	1.29965	1.0706	1.11167	1.15273	1.03225	1.08325	1.13424	0.981867	1.05661	1.13135	0.995658	1.04141	1.08717	0.913847	1.02826	1.14267	0.925723	0.971115	1.01651	0.621271	0.69461	0.767949	0.601271	0.67461	0.747949
16	1.30956	1.19783	1.4213	1.14215	1.22213	1.30211	1.12227	1.16923	1.2162	1.07019	1.12769	1.18519	1.05889	1.10848	1.15808	0.941395	1.06431	1.18722	0.927683	0.976014	1.02434	0.569677	0.651648	0.733618	0.549678	0.631648	0.713618
18	1.44066	1.32136	1.55997	1.2192	1.33063	1.44206	1.22559	1.27088	1.31617	1.16445	1.20284	1.24123	1.16251	1.19126	1.22001	0.97499	1.10354	1.23209	0.911614	0.967705	1.0238	0.565171	0.632798	0.700425	0.545171	0.612798	0.680425
20	1.59422	1.45482	1.73362	1.36774	1.49093	1.61411	1.30191	1.35734	1.41277	1.22037	1.26339	1.30641	1.25935	1.26778	1.27621	1.00295	1.12634	1.24974	0.937632	0.982841	1.02805	0.531779	0.611106	0.690434	0.511779	0.591106	0.670433
22	1.70325	1.57386	1.83264	1.51396	1.60536	1.69677	1.13322	1.37888	1.62455	1.2496	1.34709	1.44459	1.28232	1.32082	1.35933	1.04355	1.13862	1.23369	0.940549	0.974302	1.00806	0.474121	0.579105	0.684088	0.454122	0.559105	0.664088
24	1.77799	1.64483	1.91114	1.58553	1.67107	1.75662	1.40579	1.50509	1.60438	1.30878	1.41311	1.51745	1.31214	1.36286	1.41357	1.11013	1.17086	1.23159	0.96017	0.990391	1.02061	0.473594	0.567988	0.662381	0.453595	0.547988	0.642381
26	1.83895	1.70447	1.97344	1.62999	1.69393	1.75787	1.4217	1.55024	1.67877	1.36969	1.45677	1.54386	1.30829	1.37799	1.44768	1.17265	1.20277	1.23289	0.976285	1.00173	1.02718	0.466986	0.55845	0.649914	0.446986	0.53845	0.629914
28	1.87966	1.7634	1.99593	1.67337	1.73313	1.79289	1.45725	1.6075	1.75776	1.37386	1.4748	1.57574	1.32536	1.40416	1.48295	1.19222	1.21892	1.24563	0.976878	1.00473	1.03259	0.465518	0.558729	0.651941	0.445517	0.538729	0.631941
30	1.87261	1.77176	1.97346	1.65592	1.73714	1.81836	1.47731	1.6316	1.78589	1.3881	1.49931	1.61051	1.31347	1.41094	1.5084	1.21209	1.2285	1.24491	0.983632	1.01096	1.03828	0.466408	0.555131	0.643853	0.446409	0.535131	0.623853
32	1.88698	1.78229	1.99167	1.6629	1.7412	1.81949	1.49185	1.62407	1.75628	1.42926	1.51254	1.59582	1.33974	1.41982	1.49989	1.20338	1.22612	1.24887	0.9837	1.00681	1.02992	0.450742	0.547813	0.644883	0.430742	0.527813	0.624884

## Sheet: Fig_2B
PGVG (% v/v)	Normalized Surface Area
0	1.77176	1.97346	1.82219	1.92304
0.5	1.69132	1.83788	1.72796	1.80124
1	1.47731	1.78588	1.55445	1.70874
1.5	1.3881	1.61051	1.44371	1.55491
2	1.31347	1.5084	1.3622	1.45967
2.5	1.21209	1.24491	1.22029	1.2367
3	0.983632	1.03828	0.997295	1.02462
10	0.466409	0.643853	0.51077	0.599492

## Sheet: Fig_2C
% Treatment	PGVG									DMSO									PBS
0.0005	0.973434	0.939013	0.848845	1.05353	1.1442	0.963346	1.04381	1.13954	0.88858	1.02673	1.12012	0.96952	1.12946	1.08092	1.15836	1.1199	1.00361	1.10665	0.885555	0.829937	1.26597	1.23673	1.11956	1.04537	1.16897	1.00221	1.16656
0.0025	1.00608	1.18837	0.884904	1.08967	1.09147	1.03697	1.02251	1.0631	0.961757	0.947543	0.934329	0.938218	1.18325	1.04575	1.12531	1.11481	1.01101	1.10501	0.898861	1.00565	1.16616	1.10075	1.08763	1.19316	1.23712	1.01652	1.08816
0.005	1.04742	1.03412	1.00897	1.16051	1.16843	0.910759	1.08093	1.1453	0.904712	0.975365	1.08421	1.03256	1.20127	1.1832	1.24356	1.16985	1.10205	1.08711	0.986993	1.12799	1.05222	1.28136	1.1012	1.19358	1.19552	1.2182	1.12134
0.025	1.1972	1.25036	1.03772	1.16606	1.26393	1.18556	1.09785	1.09153	1.11329	1.01336	1.11291	0.977694	1.27811	1.17946	1.25602	1.1947	1.14926	1.13789	1.06231	1.07618	1.31283	1.23229	1.24109	1.27126	1.06873	1.07173	1.03623
0.05	0.938059	1.10219	1.01418	1.24801	1.23985	1.02211	1.13613	1.21168	0.890292	1.0007	1.14566	1.00572	1.16098	1.25886	1.19216	1.15562	1.15658	1.13002	0.984423	1.06457	1.09645	1.2882	1.20068	1.27044	1.14536	1.233	1.24889
0.25	1.2395	1.25425	1.09023	1.22567	1.24371	1.22733	1.15537	1.1495	1.19245	1.06053	1.01622	1.01059	1.17227	1.23985	1.18053	1.18215	1.19254	1.15265	0.946314	1.03305	1.35183	1.33164	1.26755	1.33766	1.26449	1.30283	1.25683
0.5	1.20866	1.03576	1.09061	1.22647	1.28418	1.16781	1.15514	1.25768	0.977914	1.00431	1.06457	1.02614	1.10352	1.13306	1.19403	1.18719	1.14361	1.15363	0.954631	1.00325	1.19284	1.33074	1.34955	1.2612	1.2045	1.14953	1.20949
2.5	0.979947	1.05253	0.966381	1.08941	1.16071	1.09345	1.15904	1.12581	1.18666	1.02529	1.02435	0.899422	1.05225	1.09352	0.987651	1.13029	1.10946	1.11838	0.953507	0.976497	1.29645	1.19457	1.07739	1.38478	1.25019	1.25072	1.21749
5	0.476795	0.809096	0.809685	0.714427	0.761193	0.693699	0.846347	0.887012	0.518803	0.848812	0.794218	0.790429	0.676704	0.69243	0.676589	0.988177	0.912125	0.927705	0.896743	0.9297	1.05202	1.35285	1.08438	1.18434	1.29897	1.14774	1.1935
25	0.203687	0.232222	0.260595	0.211089	0.265708	0.280569	0.273393	0.300566	0.271165	0.215529	0.188828	0.248771	0.223387	0.20188	0.211433	0.249961	0.242808	0.259146	1.3311	0.934721	1.51417	1.33544	1.19258	1.40172	1.35329	1.1451	1.32158
50	0.099537	0.146454	0.129211	0.09653	0.115477	0.100334	0.165095	0.167544	0.143683	0.129671	0.105246	0.120256	0.119114	0.112696	0.115322	0.149662	0.157308	0.152452	1.26681	1.25801	1.26354	1.25925	1.326	1.21674	1.39081	1.28549	1.29625
