# Supplementary material for: Evaluation of e-liquid toxicity using an open-source high-throughput screening assay
Source: PLoS Biol. 2018 Mar 27;16(3):e2003904. doi: 10.1371/journal.pbio.2003904 (PMC5870948; doi:10.1371/journal.pbio.2003904)
Supplement: S3 Data — (XLSX) [file pbio.2003904.s006.xlsx]

## Sheet: Fig_3B
% Treatment	PBS
0	1.01117	0.758303	1.02746	0.914603	0.983877	0.843465	0.928611	0.943109	1.00087	1.07601	0.975322	1.12513	0.87763	0.973007	0.976356	1.0739	1.03085	0.897573	0.909464	1.00331	0.987752	0.884623	1.15292	1.00537	1.01381	0.964729	1.26126	0.913288	0.953535	1.02507	0.90885	0.962267	0.967957	0.974347	0.804958	1.07802	1.14748	1.03666	1.03255	0.99936	0.896773	1.00079	0.898799	1.13777	0.956264	0.906517	1.1067	0.951074	0.874427
0.003	1.05001	1.14963	1.10804	1.03127	1.07886	1.11815	1.22177	0.955677	1.07733	1.01213	1.146	1.00066	1.05472	0.933609	1.08533	1.3514	1.3342	1.41853	1.49781	1.0209	1.43854	1.07218	1.05366	1.08522	1.15396	1.18365	0.90045	1.01759	1.03131	1.05186	1.43973	1.00531	1.32803	0.867799	0.856126	0.9188	1.18361	1.02189	1.06479	1.07152	0.943411	1.11245	0.995667	0.944503	1.0572	0.910855	0.902045	0.998242	1.02463
0.01	1.27761	1.16913	1.12265	1.2208	1.06996	0.919395	1.04109	0.878442	0.967388	1.3594	0.992578	0.967085	1.3358	1.33643	1.25886	0.863993	1.31125	1.17071	1.58377	1.01696	1.58545	1.18716	1.07623	0.993864	1.24623	1.12047	1.14749	1.09047	1.01144	1.04434	0.959832	1.14486	0.877321	0.867125	0.916702	0.915703	1.13794	1.10849	1.06018	1.04471	1.05544	1.04501	1.03491	1.02917	1.008	1.04763	1.03193	0.963318	1.06105
0.03	1.34157	1.23524	1.16349	1.0051	0.981941	0.775284	1.0242	0.742963	0.877604	1.22694	0.961493	0.796735	1.34529	1.10801	1.35843	1.21332	0.927475	1.24999	1.12851	1.33695	1.19111	1.3847	1.20715	1.18257	1.21521	0.817633	0.892564	1.07905	1.02049	1.11516	1.43437	1.01021	1.27828	0.962418	0.952726	0.901981	1.06457	1.04856	1.07131	1.09979	1.12026	1.14019	1.05309	0.978016	0.98044	0.966061	0.856394	0.956037	1.05274
0.1	1.61851	1.57767	1.56327	1.11756	1.06448	1.03856	1.35222	0.994662	1.1157	1.02709	1.08621	0.8919	1.54921	1.3125	1.45392	0.936619	0.897292	1.00763	1.94149	1.50974	1.76968	1.49381	0.823158	1.42672	1.10662	1.06662	1.05523	1.20605	1.1533	1.19712	1.36688	1.06806	1.19127	0.924718	0.956726	0.885473	1.16234	1.1071	1.131	1.14568	1.20265	1.18525	1.22044	1.04242	1.05921	0.681676	1.00958	1.0409	1.14165
0.3	1.71656	1.77524	1.62368	1.4676	1.33613	1.4042	1.35771	1.0654	1.19088	1.39745	1.11296	1.17504	1.36204	1.58433	1.54261	1.00666	1.26982	1.09384	1.38458	1.60793	1.39413	1.49758	0.944143	1.32561	1.04925	1.15834	0.990976	1.28646	1.24772	1.62283	1.59424	1.31953	1.68264	1.10139	1.08396	0.910963	1.22613	1.16261	1.21568	1.25032	1.23683	1.27918	1.18074	1.13187	1.10771	1.39449	1.04673	1.11554	1.16656
1	1.81095	1.13985	1.69221	1.45714	1.21873	1.36305	1.17074	1.12825	1.0185	1.23232	1.11022	1.02968	1.58243	1.29534	1.52049	0.911851	0.799032	0.807541	1.89921	1.42324	1.76351	1.52059	0.833419	1.10463	1.01375	0.966845	0.950169	1.24332	1.15924	1.18727	1.75668	1.21961	1.56905	0.918858	0.978057	0.940387	1.06855	1.10318	1.113	1.19223	1.34195	1.26003	1.15227	1.0615	1.02067	1.03058	0.973617	1.08136	1.08939
2.75	0.959614	1.02822	1.00028	1.12746	1.01593	1.05746	1.28313	1.08553	1.16871	0.980928	0.926654	0.934473	0.993356	1.12219	0.990179	1.22261	1.01411	1.12108	1.34377	1.34613	1.15984	1.03281	1.01505	1.06884	1.18257	1.04784	1.12022	0.985367	1.06085	1.10672	1.03927	1.0357	1.03435	0.967098	0.864102	0.885001	1.15143	0.998431	1.09305	1.25685	1.0353	1.06099	1.01835	1.06324	1.05978	0.972147	1.19717	1.21933	1.04881
3	1.96082	1.13757	1.90553	1.40083	1.43743	1.12475	1.02823	0.848278	1.02919	1.42075	1.10925	1.35408	1.3113	0.928655	1.4222	1.03413	0.946913	0.981426	1.61108	1.1674	1.4939	1.12741	1.11112	0.97711	1.01665	1.04201	0.749656	1.27103	1.15903	1.30445	1.24592	1.26737	1.47883	1.02355	1.0758	1.06203	1.36049	1.23094	1.65023	1.61733	1.2899	1.40215	1.26918	1.03287	1.07374	1.18677	1.06496	1.14259	1.37293
3.5	1.15345	1.45637	1.23418	1.2462	1.2515	1.02861	1.07614	0.98622	0.830996	1.20042	0.743969	0.909726	1.09273	1.17057	1.43304	1.09512	1.18446	1.28429	1.36234	1.00823	1.58059	1.03258	0.992017	1.1495	1.05867	1.02927	1.20231	1.06322	1.08496	1.06604	0.985325	1.00985	1.02302	0.979643	1.10411	0.975681	1.07533	1.0709	1.05003	1.10533	1.05041	1.11767	1.04264	1.01121	1.05848	1.04531	0.965516	0.955407	1.05216
5.5	1.34861	1.25449	1.32255	1.04726	1.00595	0.975908	0.901703	0.873365	0.921718	1.39192	0.936836	1.13043	1.52358	1.01867	1.33346	1.2844	1.19503	0.961713	1.50091	1.29176	1.53569	1.34909	1.20805	1.35153	1.21372	0.877131	1.24056	1.04667	1.07016	1.06452	0.989255	0.960122	0.928795	0.91699	1.01633	1.12318	1.0905	1.08072	1.15117	1.32384	1.0561	1.1505	1.01052	1.0089	1.03334	1.03842	1.02581	0.992262	1.09248
7	1.31377	1.34225	1.30153	1.09675	1.12219	1.01057	1.08266	0.953623	1.07531	1.05258	1.22617	0.907946	1.43332	1.44052	1.41149	1.3352	1.01496	1.30944	1.36481	1.32578	1.31808	1.32438	1.35999	1.22303	1.13206	1.04003	0.946605	1.14821	1.08434	1.17458	1.04943	1.40763	1.16081	1.00017	1.01486	1.05772	1.1256	1.19248	1.11605	1.11043	1.40435	1.06403	1.14691	1.12681	1.07282	1.02522	1.0394	1.05482	1.00426
11	1.59276	1.48779	1.47537	1.41114	1.52449	1.42068	1.36485	1.28804	1.203	1.42362	0.842945	1.09016	1.50892	1.50124	1.24774	1.25398	1.02362	1.25421	1.9259	1.62523	1.88575	1.45561	1.13856	1.25985	1.08119	1.09451	1.02214	1.21604	1.14472	1.24659	1.34709	1.2865	1.26759	1.00123	1.21331	1.02252	1.51232	1.13031	1.22191	1.63004	1.42173	1.51398	1.14546	1.06839	1.07417	1.13674	1.04338	1.16201	1.12101
14	1.73172	1.81794	1.5592	1.43961	1.09957	1.40822	1.30772	1.13431	1.18128	1.47055	0.878734	1.26495	1.76564	1.58261	1.62815	0.981147	0.933198	1.01099	1.33447	1.89535	1.37394	1.62594	0.802625	1.08095	1.15449	1.06975	1.10148	1.27901	1.18118	1.26799	1.45799	1.33438	1.30775	1.2323	1.20746	1.07364	1.20241	1.18575	1.04417	1.27124	1.26426	1.2828	1.32869	1.08953	1.26131	1.04756	0.994006	1.27473	1.10115
22	1.4264	1.60555	1.55265	1.2366	0.942473	1.29261	1.22321	0.959702	1.02194	1.27021	1.12554	1.04107	1.09416	1.11362	0.951969	0.798122	1.0078	0.805888	1.71619	1.21454	1.30831	1.63914	0.822457	1.25258	1.29031	0.844924	0.987993	1.34024	1.11371	1.19026	1.03608	1.16398	1.04142	0.992669	1.15596	0.942479	1.23294	1.06798	1.20429	1.17972	1.25828	1.10181	1.34377	1.08606	1.23246	1.34608	0.985673	1.27951	1.22956
28	1.93817	1.51929	1.91876	1.36484	1.21773	1.32999	1.32105	1.22406	1.27584	0.933322	1.27214	1.26469	1.57672	1.16198	1.62275	1.14364	0.822165	0.977592	1.35173	1.22672	1.46991	1.38123	1.01338	1.1267	1.29636	1.18128	1.22628	1.45248	1.16681	1.28085	1.75914	1.02089	1.72853	1.19521	1.08894	1.64127	1.33532	1.24503	1.71247	1.29185	1.55525	1.31194	1.38898	1.20781	1.25551	1.33527	1.28706	1.15533	1.37976
% Treatment	Grape!									Georgia Juicy Peach									Bahama Mama									Watermelon
0	0.943762	0.968277	0.927576	1.06332	1.01312	1.05747	1.05743	0.957251	1.02209	0.95382	1.01672	1.02811	0.976231	0.949498	0.933336	1.02437	0.998213	1.00501	1.04918	1.0371	1.17704	1.08801	0.993899	1.09707	1.00465	0.36706	0.876568	1.01503	1.13625	0.882928	1.03114	1.05626	1.01612	0.873685	0.8405	0.993428
0.003	1.10154	1.04307	0.970343	1.04557	1.03881	1.03435	1.02991	0.989227	0.981473	0.838849	1.13814	1.03124	1.07147	1.02508	1.03585	0.962745	1.06417	0.983296	1.10834	1.12118	1.11559	0.844273	0.981236	0.923344	0.957374	0.922438	1.00841	1.08782	1.10302	1.12009	1.0085	0.986588	1.01993	0.811517	0.916434	1.17877
0.01	1.17125	0.849719	0.83832	1.09372	1.01945	1.12215	1.00133	0.948644	1.00907	1.03972	1.0716	1.12932	1.07332	1.14867	1.07464	0.983618	1.06225	0.992704	1.05578	0.945286	1.07099	1.04168	1.16808	1.0499	1.06086	1.0415	1.0289	1.06718	1.06872	0.921849	1.10081	1.16285	1.0909	0.912536	1.08471	0.878677
0.03	1.21106	1.18172	1.16674	1.07999	0.949998	1.03276	1.04707	0.979177	1.03672	1.088	0.977457	1.14914	0.983576	1.13458	0.989875	1.04957	1.03261	0.997247	1.04872	1.0678	1.07798	1.02002	1.03896	1.15491	0.966779	0.950103	0.824996	1.08913	1.12998	1.03716	1.07817	1.15133	1.11559	0.865043	1.11577	0.937224
0.1	1.28621	1.13745	1.07378	1.1796	1.07469	1.20064	1.0612	1.03446	1.0365	1.14733	1.23022	1.21065	1.11198	1.16706	1.18548	1.04976	1.08863	1.07635	1.11215	1.14037	1.12221	1.21311	1.01818	1.15544	1.04068	0.959616	1.04949	1.11394	1.13508	1.14618	1.23126	1.07012	1.20098	0.928261	0.971885	0.878539
0.3	1.12037	1.2095	1.22119	1.04841	1.12393	1.11565	1.03626	0.969172	1.04465	1.2398	1.28259	1.25959	1.14339	1.13969	1.16968	1.02064	1.04198	1.01251	0.981943	1.14444	1.15299	1.125	1.15576	1.14281	1.02711	1.05513	0.975144	1.11131	1.15403	0.918514	1.0483	1.20376	1.20793	0.99085	0.866113	0.916983
1	1.18204	1.14152	1.28862	1.07791	1.07327	1.05477	0.956755	0.896866	0.953942	1.37825	1.35145	1.20132	1.13181	1.10309	1.14111	1.00679	0.963912	1.0283	0.99515	0.944127	1.02035	1.22623	1.03935	0.998312	1.05552	0.901549	1.05261	0.847419	1.1108	1.0587	1.10498	1.18216	1.30162	0.903077	1.12308	0.963417
2.75	0.729229	0.748524	0.821198	0.756106	0.763691	0.742687	0.712654	0.875751	0.909147	0.870977	0.836334	0.875167	0.756185	0.78205	0.781646	0.922793	0.916608	0.914703	0.749008	0.749778	0.739903	0.84543	0.813031	0.92694	0.794422	0.802197	0.788676	0.802224	0.741365	0.764169	0.849991	0.961289	0.842672	0.773639	0.756117	0.770825
3	1.09049	0.97288	1.12224	0.841269	0.805724	0.929973	0.896628	0.889168	0.96023	1.06772	1.14447	1.10596	0.917028	0.898488	0.871702	0.940663	0.949158	0.973311	0.718629	0.653036	0.753935	0.981906	0.910375	1.05271	0.747814	0.679424	0.815157	0.70657	0.735776	0.624155	1.0172	0.951331	1.04787	0.731186	0.807318	0.696721
3.5	0.651045	0.594439	0.623254	0.775062	0.790183	0.761459	0.850341	0.851095	0.878524	0.639977	0.674775	0.799492	0.734974	0.7271	0.862956	0.885417	0.924694	0.857033	0.79316	0.705165	0.712802	0.698914	0.82805	0.754389	0.753502	0.722282	0.716993	0.747712	0.672612	0.655168	0.801018	0.839106	0.798882	0.696239	0.741006	0.708774
5.5	0.423484	0.428379	0.435145	0.463586	0.537019	0.465953	0.672618	0.587993	0.750748	0.612072	0.518008	0.57198	0.464845	0.359191	0.42855	0.742543	0.794777	0.78153	0.542197	0.497093	0.534488	0.578904	0.541624	0.827668	0.573052	0.562018	0.626039	0.512023	0.557648	0.514003	0.599898	0.640369	0.592121	0.600945	0.58395	0.557067
7	0.349025	0.368063	0.362165	0.359588	0.478023	0.364157	0.591072	0.45689	0.64134	0.409897	0.485162	0.537487	0.333623	0.372687	0.308351	0.537112	0.692414	0.625211	0.420963	0.378574	0.411499	0.518149	0.530073	0.609198	0.468652	0.452867	0.485186	0.424508	0.389331	0.386654	0.504214	0.57739	0.502271	0.518578	0.499031	0.462104
11	0.282257	0.313425	0.287243	0.385722	0.372046	0.382383	0.366226	0.391576	0.384483	0.345244	0.308835	0.341217	0.38743	0.418461	0.393942	0.429533	0.457471	0.432318	0.185456	0.176659	0.184017	0.232388	0.25654	0.407235	0.264074	0.256988	0.262952	0.200582	0.210708	0.207976	0.268671	0.297009	0.28389	0.312473	0.339423	0.317246
14	0.28414	0.307068	0.289913	0.38994	0.370834	0.394938	0.256756	0.31398	0.241266	0.381337	0.328993	0.381608	0.409609	0.424276	0.398975	0.359662	0.30428	0.379031	0.183924	0.177259	0.175185	0.248833	0.270851	0.269426	0.22768	0.235305	0.222428	0.216315	0.206749	0.229551	0.347133	0.310383	0.341012	0.30318	0.2812	0.309097
22	0.21407	0.240978	0.237757	0.314047	0.374548	0.332295	0.31886	0.342175	0.333179	0.284962	0.257208	0.297317	0.380514	0.331983	0.383158	0.351088	0.330154	0.364748	0.148734	0.151275	0.155813	0.239854	0.234166	0.26275	0.206965	0.213593	0.213874	0.18714	0.198835	0.206071	0.314604	0.284571	0.329968	0.292274	0.285364	0.303019
28	0.301822	0.311679	0.315371	0.422033	0.400049	0.415428	0.3167	0.293356	0.325205	0.345829	0.367597	0.350754	0.420115	0.436985	0.427567	0.310964	0.324945	0.35446	0.148007	0.151284	0.149985	0.21231	0.216707	0.241923	0.19259	0.19538	0.201946	0.209958	0.213764	0.213278	0.318568	0.353141	0.347764	0.301863	0.329953	0.314519
[truncated: 443 more columns]

## Sheet: Fig_3C
% Treatment	PBS
0	1.01117	0.758303	1.02746	0.914603	0.983877	0.843465	0.928611	0.943109	1.00087	1.07601	0.975322	1.12513	0.87763	0.973007	0.976356	1.0739	1.03085	0.897573	0.909464	1.00331	0.987752	0.884623	1.15292	1.00537	1.01381	0.964729	1.26126	0.913288	0.953535	1.02507	0.90885	0.962267	0.967957	0.974347	0.804958	1.07802	1.14748	1.03666	1.03255	0.99936	0.896773	1.00079	0.898799	1.13777	0.956264	0.906517	1.1067	0.951074	0.874427
0.003	1.05001	1.14963	1.10804	1.03127	1.07886	1.11815	1.22177	0.955677	1.07733	1.01213	1.146	1.00066	1.05472	0.933609	1.08533	1.3514	1.3342	1.41853	1.49781	1.0209	1.43854	1.07218	1.05366	1.08522	1.15396	1.18365	0.90045	1.01759	1.03131	1.05186	1.43973	1.00531	1.32803	0.867799	0.856126	0.9188	1.18361	1.02189	1.06479	1.07152	0.943411	1.11245	0.995667	0.944503	1.0572	0.910855	0.902045	0.998242	1.02463
0.01	1.27761	1.16913	1.12265	1.2208	1.06996	0.919395	1.04109	0.878442	0.967388	1.3594	0.992578	0.967085	1.3358	1.33643	1.25886	0.863993	1.31125	1.17071	1.58377	1.01696	1.58545	1.18716	1.07623	0.993864	1.24623	1.12047	1.14749	1.09047	1.01144	1.04434	0.959832	1.14486	0.877321	0.867125	0.916702	0.915703	1.13794	1.10849	1.06018	1.04471	1.05544	1.04501	1.03491	1.02917	1.008	1.04763	1.03193	0.963318	1.06105
0.03	1.34157	1.23524	1.16349	1.0051	0.981941	0.775284	1.0242	0.742963	0.877604	1.22694	0.961493	0.796735	1.34529	1.10801	1.35843	1.21332	0.927475	1.24999	1.12851	1.33695	1.19111	1.3847	1.20715	1.18257	1.21521	0.817633	0.892564	1.07905	1.02049	1.11516	1.43437	1.01021	1.27828	0.962418	0.952726	0.901981	1.06457	1.04856	1.07131	1.09979	1.12026	1.14019	1.05309	0.978016	0.98044	0.966061	0.856394	0.956037	1.05274
0.1	1.61851	1.57767	1.56327	1.11756	1.06448	1.03856	1.35222	0.994662	1.1157	1.02709	1.08621	0.8919	1.54921	1.3125	1.45392	0.936619	0.897292	1.00763	1.94149	1.50974	1.76968	1.49381	0.823158	1.42672	1.10662	1.06662	1.05523	1.20605	1.1533	1.19712	1.36688	1.06806	1.19127	0.924718	0.956726	0.885473	1.16234	1.1071	1.131	1.14568	1.20265	1.18525	1.22044	1.04242	1.05921	0.681676	1.00958	1.0409	1.14165
0.3	1.71656	1.77524	1.62368	1.4676	1.33613	1.4042	1.35771	1.0654	1.19088	1.39745	1.11296	1.17504	1.36204	1.58433	1.54261	1.00666	1.26982	1.09384	1.38458	1.60793	1.39413	1.49758	0.944143	1.32561	1.04925	1.15834	0.990976	1.28646	1.24772	1.62283	1.59424	1.31953	1.68264	1.10139	1.08396	0.910963	1.22613	1.16261	1.21568	1.25032	1.23683	1.27918	1.18074	1.13187	1.10771	1.39449	1.04673	1.11554	1.16656
1	1.81095	1.13985	1.69221	1.45714	1.21873	1.36305	1.17074	1.12825	1.0185	1.23232	1.11022	1.02968	1.58243	1.29534	1.52049	0.911851	0.799032	0.807541	1.89921	1.42324	1.76351	1.52059	0.833419	1.10463	1.01375	0.966845	0.950169	1.24332	1.15924	1.18727	1.75668	1.21961	1.56905	0.918858	0.978057	0.940387	1.06855	1.10318	1.113	1.19223	1.34195	1.26003	1.15227	1.0615	1.02067	1.03058	0.973617	1.08136	1.08939
2.75	0.959614	1.02822	1.00028	1.12746	1.01593	1.05746	1.28313	1.08553	1.16871	0.980928	0.926654	0.934473	0.993356	1.12219	0.990179	1.22261	1.01411	1.12108	1.34377	1.34613	1.15984	1.03281	1.01505	1.06884	1.18257	1.04784	1.12022	0.985367	1.06085	1.10672	1.03927	1.0357	1.03435	0.967098	0.864102	0.885001	1.15143	0.998431	1.09305	1.25685	1.0353	1.06099	1.01835	1.06324	1.05978	0.972147	1.19717	1.21933	1.04881
3	1.96082	1.13757	1.90553	1.40083	1.43743	1.12475	1.02823	0.848278	1.02919	1.42075	1.10925	1.35408	1.3113	0.928655	1.4222	1.03413	0.946913	0.981426	1.61108	1.1674	1.4939	1.12741	1.11112	0.97711	1.01665	1.04201	0.749656	1.27103	1.15903	1.30445	1.24592	1.26737	1.47883	1.02355	1.0758	1.06203	1.36049	1.23094	1.65023	1.61733	1.2899	1.40215	1.26918	1.03287	1.07374	1.18677	1.06496	1.14259	1.37293
3.5	1.15345	1.45637	1.23418	1.2462	1.2515	1.02861	1.07614	0.98622	0.830996	1.20042	0.743969	0.909726	1.09273	1.17057	1.43304	1.09512	1.18446	1.28429	1.36234	1.00823	1.58059	1.03258	0.992017	1.1495	1.05867	1.02927	1.20231	1.06322	1.08496	1.06604	0.985325	1.00985	1.02302	0.979643	1.10411	0.975681	1.07533	1.0709	1.05003	1.10533	1.05041	1.11767	1.04264	1.01121	1.05848	1.04531	0.965516	0.955407	1.05216
5.5	1.34861	1.25449	1.32255	1.04726	1.00595	0.975908	0.901703	0.873365	0.921718	1.39192	0.936836	1.13043	1.52358	1.01867	1.33346	1.2844	1.19503	0.961713	1.50091	1.29176	1.53569	1.34909	1.20805	1.35153	1.21372	0.877131	1.24056	1.04667	1.07016	1.06452	0.989255	0.960122	0.928795	0.91699	1.01633	1.12318	1.0905	1.08072	1.15117	1.32384	1.0561	1.1505	1.01052	1.0089	1.03334	1.03842	1.02581	0.992262	1.09248
7	1.31377	1.34225	1.30153	1.09675	1.12219	1.01057	1.08266	0.953623	1.07531	1.05258	1.22617	0.907946	1.43332	1.44052	1.41149	1.3352	1.01496	1.30944	1.36481	1.32578	1.31808	1.32438	1.35999	1.22303	1.13206	1.04003	0.946605	1.14821	1.08434	1.17458	1.04943	1.40763	1.16081	1.00017	1.01486	1.05772	1.1256	1.19248	1.11605	1.11043	1.40435	1.06403	1.14691	1.12681	1.07282	1.02522	1.0394	1.05482	1.00426
11	1.59276	1.48779	1.47537	1.41114	1.52449	1.42068	1.36485	1.28804	1.203	1.42362	0.842945	1.09016	1.50892	1.50124	1.24774	1.25398	1.02362	1.25421	1.9259	1.62523	1.88575	1.45561	1.13856	1.25985	1.08119	1.09451	1.02214	1.21604	1.14472	1.24659	1.34709	1.2865	1.26759	1.00123	1.21331	1.02252	1.51232	1.13031	1.22191	1.63004	1.42173	1.51398	1.14546	1.06839	1.07417	1.13674	1.04338	1.16201	1.12101
14	1.73172	1.81794	1.5592	1.43961	1.09957	1.40822	1.30772	1.13431	1.18128	1.47055	0.878734	1.26495	1.76564	1.58261	1.62815	0.981147	0.933198	1.01099	1.33447	1.89535	1.37394	1.62594	0.802625	1.08095	1.15449	1.06975	1.10148	1.27901	1.18118	1.26799	1.45799	1.33438	1.30775	1.2323	1.20746	1.07364	1.20241	1.18575	1.04417	1.27124	1.26426	1.2828	1.32869	1.08953	1.26131	1.04756	0.994006	1.27473	1.10115
22	1.4264	1.60555	1.55265	1.2366	0.942473	1.29261	1.22321	0.959702	1.02194	1.27021	1.12554	1.04107	1.09416	1.11362	0.951969	0.798122	1.0078	0.805888	1.71619	1.21454	1.30831	1.63914	0.822457	1.25258	1.29031	0.844924	0.987993	1.34024	1.11371	1.19026	1.03608	1.16398	1.04142	0.992669	1.15596	0.942479	1.23294	1.06798	1.20429	1.17972	1.25828	1.10181	1.34377	1.08606	1.23246	1.34608	0.985673	1.27951	1.22956
28	1.93817	1.51929	1.91876	1.36484	1.21773	1.32999	1.32105	1.22406	1.27584	0.933322	1.27214	1.26469	1.57672	1.16198	1.62275	1.14364	0.822165	0.977592	1.35173	1.22672	1.46991	1.38123	1.01338	1.1267	1.29636	1.18128	1.22628	1.45248	1.16681	1.28085	1.75914	1.02089	1.72853	1.19521	1.08894	1.64127	1.33532	1.24503	1.71247	1.29185	1.55525	1.31194	1.38898	1.20781	1.25551	1.33527	1.28706	1.15533	1.37976
% Treatment	Peanut Butter Cookies									Death Flirt									Caramel Corn Crunch									Sweet Potato Pie
0	0.835143	1.0054	0.909489	1.02829	0.927169	1.04839	0.869628	1.28758	0.808184	0.96365	1.03569	0.933256	0.990268	1.02741	1.0107	1.11283	1.12251	1.06825	0.969001	1.15513	0.966676	0.993793	1.02286	0.973522	1.05859	0.985095	1.01212	1.09547	1.12835	1.09369	0.998993	1.10396	0.999416	1.04299	1.11792	1.05758
0.003	0.954272	0.935067	1.03781	1.02021	1.06969	1.0162	0.940744	0.857069	0.861978	0.89304	1.02114	0.933685	1.02958	1.03896	1.04884	0.931096	0.95859	0.895636	0.975973	0.987724	0.95428	1.11126	1.03793	1.10334	0.978578	0.952842	0.982323	1.0858	1.20505	1.09031	1.08611	1.00719	1.03281	1.08209	1.11618	1.1387
0.01	0.974003	0.994185	0.986787	1.06771	1.13856	1.00937	0.904684	0.864696	0.908705	0.929241	1.25518	0.93217	1.0398	1.0779	1.04141	0.927799	0.981604	0.92257	1.07021	1.0441	1.00499	1.06189	1.16855	1.10531	0.910296	0.957813	0.907898	1.07584	1.20247	1.10397	0.978002	0.991695	0.906543	1.21807	1.35489	1.28734
0.03	0.974204	1.111	0.893508	0.989929	1.11307	0.989207	0.811689	0.849412	0.808451	1.11094	1.06489	1.13357	0.929215	1.02503	0.984749	0.915818	0.923126	0.922638	0.927551	0.991575	0.941239	1.09652	1.06055	1.13816	0.93817	1.03963	0.887847	1.06565	1.15335	1.05637	0.974451	0.972192	0.953738	1.03368	1.23385	1.18369
0.1	1.10851	1.0816	1.04318	1.01218	1.02177	1.04006	0.842996	1.09266	0.785014	1.06943	1.20327	1.00896	1.07258	1.15598	1.06181	0.981329	1.01102	1.01291	1.05464	1.12383	1.05083	1.22391	1.19145	1.23577	0.985974	1.01186	1.05375	1.15083	1.06702	1.13234	0.979773	0.892042	0.932341	1.42679	1.20307	1.37133
0.3	1.10349	1.20688	1.13905	1.03161	0.974322	1.00558	0.921381	0.932703	0.943779	1.02439	1.17826	0.966109	1.08055	1.11363	1.08489	1.0094	1.01347	0.996571	1.13579	1.00646	0.963053	1.19588	1.20085	1.15554	1.01297	0.958637	0.997486	1.09431	1.13714	1.09804	1.15679	0.906159	1.11752	1.23082	1.42676	0.997934
1	0.906138	1.08496	0.990859	0.84697	1.11434	0.862244	0.988958	1.04198	0.798691	1.03869	0.919776	1.0052	1.00806	0.979503	0.985864	0.863453	0.951358	0.847931	0.981529	0.908026	0.976187	1.12641	1.08113	1.15265	0.919653	0.822294	0.901618	0.976025	1.07773	0.983343	0.839269	0.919443	0.886686	1.01021	1.02428	0.979825
2.75	0.375275	0.413944	0.445324	0.351448	0.32745	0.335447	0.377663	0.365378	0.361484	0.510881	0.499691	0.448744	0.621608	0.574886	0.577777	0.624749	0.650004	0.575881	0.542417	0.564	0.568169	0.706505	0.675757	0.711929	0.528281	0.523412	0.483198	0.771934	0.762835	0.772113	0.420439	0.540843	0.455198	0.637817	0.542482	0.619392
3	0.405071	0.477232	0.444875	0.382777	0.447318	0.35301	0.530378	0.540977	0.523451	0.640968	0.690812	0.445904	0.745795	0.792753	0.679584	0.578804	0.570859	0.519123	0.672141	0.700288	0.473381	0.801946	0.867203	0.816479	0.611569	0.5883	0.626807	0.813071	0.746886	0.766484	0.592827	0.610154	0.605682	0.749849	0.752719	0.738973
3.5	0.304237	0.340257	0.385022	0.259212	0.286087	0.240432	0.294859	0.319602	0.320917	0.376991	0.311753	0.293136	0.516116	0.492614	0.465715	0.546119	0.559544	0.506287	0.451092	0.569224	0.49552	0.671416	0.678842	0.65466	0.55202	0.524371	0.543584	0.515054	0.550349	0.534159	0.413121	0.418749	0.433033	0.516447	0.434683	0.512819
5.5	0.15509	0.182875	0.169126	0.168317	0.165229	0.139504	0.141681	0.157735	0.132988	0.242888	0.221999	0.234051	0.281116	0.292283	0.287391	0.337278	0.372585	0.330182	0.27966	0.269504	0.284866	0.434393	0.4114	0.433031	0.275141	0.296043	0.264679	0.324331	0.317308	0.328274	0.277123	0.253221	0.289151	0.237602	0.191015	0.236607
7	0.142731	0.147577	0.140091	0.141263	0.139602	0.140683	0.140476	0.1135	0.141123	0.232564	0.249631	0.235061	0.329752	0.315096	0.343242	0.351953	0.384926	0.352591	0.244504	0.231788	0.247243	0.390238	0.396383	0.397603	0.198473	0.196787	0.209166	0.304758	0.307879	0.319833	0.24709	0.237469	0.253242	0.24408	0.248182	0.230667
11	0.136322	0.134927	0.136577	0.132079	0.13048	0.131181	0.142794	0.142845	0.140798	0.184901	0.184324	0.183474	0.296193	0.307237	0.290278	0.35256	0.273378	0.355664	0.230421	0.234608	0.231526	0.373911	0.380365	0.378075	0.182912	0.177625	0.180224	0.302232	0.303245	0.319661	0.211805	0.223725	0.211894	0.245556	0.235547	0.25291
14	0.124026	0.125571	0.12433	0.122302	0.12463	0.119897	0.133893	0.133741	0.13422	0.211541	0.195228	0.201888	0.320572	0.307286	0.321673	0.317874	0.247391	0.308261	0.219778	0.219355	0.219878	0.358522	0.352341	0.365823	0.163121	0.164966	0.158187	0.288176	0.280479	0.309583	0.216383	0.206949	0.21901	0.25164	0.218989	0.246384
22	0.11347	0.115115	0.114219	0.105101	0.100586	0.103266	0.11894	0.112729	0.118384	0.257056	0.213073	0.25439	0.346592	0.332187	0.342079	0.302388	0.226247	0.294423	0.184218	0.193301	0.187368	0.344472	0.333534	0.34791	0.146382	0.1395	0.15173	0.263169	0.24868	0.270394	0.193366	0.192256	0.196563	0.230746	0.214675	0.230109
28	0.110357	0.111141	0.113222	0.110556	0.101791	0.101568	0.111375	0.107861	0.109272	0.19908	0.178507	0.19161	0.297765	0.291698	0.290792	0.238871	0.277641	0.21867	0.203652	0.201003	0.203998	0.319174	0.303443	0.319088	0.140326	0.139138	0.13978	0.278574	0.253012	0.282685	0.181401	0.192186	0.182447	0.232907	0.205041	0.205198
[truncated: 443 more columns]

## Sheet: Fig_3D
% Treatment	PBS
0	1.01117	0.758303	1.02746	0.914603	0.983877	0.843465	0.928611	0.943109	1.00087	1.07601	0.975322	1.12513	0.87763	0.973007	0.976356	1.0739	1.03085	0.897573	0.909464	1.00331	0.987752	0.884623	1.15292	1.00537	1.01381	0.964729	1.26126	0.913288	0.953535	1.02507	0.90885	0.962267	0.967957	0.974347	0.804958	1.07802	1.14748	1.03666	1.03255	0.99936	0.896773	1.00079	0.898799	1.13777	0.956264	0.906517	1.1067	0.951074	0.874427
0.003	1.05001	1.14963	1.10804	1.03127	1.07886	1.11815	1.22177	0.955677	1.07733	1.01213	1.146	1.00066	1.05472	0.933609	1.08533	1.3514	1.3342	1.41853	1.49781	1.0209	1.43854	1.07218	1.05366	1.08522	1.15396	1.18365	0.90045	1.01759	1.03131	1.05186	1.43973	1.00531	1.32803	0.867799	0.856126	0.9188	1.18361	1.02189	1.06479	1.07152	0.943411	1.11245	0.995667	0.944503	1.0572	0.910855	0.902045	0.998242	1.02463
0.01	1.27761	1.16913	1.12265	1.2208	1.06996	0.919395	1.04109	0.878442	0.967388	1.3594	0.992578	0.967085	1.3358	1.33643	1.25886	0.863993	1.31125	1.17071	1.58377	1.01696	1.58545	1.18716	1.07623	0.993864	1.24623	1.12047	1.14749	1.09047	1.01144	1.04434	0.959832	1.14486	0.877321	0.867125	0.916702	0.915703	1.13794	1.10849	1.06018	1.04471	1.05544	1.04501	1.03491	1.02917	1.008	1.04763	1.03193	0.963318	1.06105
0.03	1.34157	1.23524	1.16349	1.0051	0.981941	0.775284	1.0242	0.742963	0.877604	1.22694	0.961493	0.796735	1.34529	1.10801	1.35843	1.21332	0.927475	1.24999	1.12851	1.33695	1.19111	1.3847	1.20715	1.18257	1.21521	0.817633	0.892564	1.07905	1.02049	1.11516	1.43437	1.01021	1.27828	0.962418	0.952726	0.901981	1.06457	1.04856	1.07131	1.09979	1.12026	1.14019	1.05309	0.978016	0.98044	0.966061	0.856394	0.956037	1.05274
0.1	1.61851	1.57767	1.56327	1.11756	1.06448	1.03856	1.35222	0.994662	1.1157	1.02709	1.08621	0.8919	1.54921	1.3125	1.45392	0.936619	0.897292	1.00763	1.94149	1.50974	1.76968	1.49381	0.823158	1.42672	1.10662	1.06662	1.05523	1.20605	1.1533	1.19712	1.36688	1.06806	1.19127	0.924718	0.956726	0.885473	1.16234	1.1071	1.131	1.14568	1.20265	1.18525	1.22044	1.04242	1.05921	0.681676	1.00958	1.0409	1.14165
0.3	1.71656	1.77524	1.62368	1.4676	1.33613	1.4042	1.35771	1.0654	1.19088	1.39745	1.11296	1.17504	1.36204	1.58433	1.54261	1.00666	1.26982	1.09384	1.38458	1.60793	1.39413	1.49758	0.944143	1.32561	1.04925	1.15834	0.990976	1.28646	1.24772	1.62283	1.59424	1.31953	1.68264	1.10139	1.08396	0.910963	1.22613	1.16261	1.21568	1.25032	1.23683	1.27918	1.18074	1.13187	1.10771	1.39449	1.04673	1.11554	1.16656
1	1.81095	1.13985	1.69221	1.45714	1.21873	1.36305	1.17074	1.12825	1.0185	1.23232	1.11022	1.02968	1.58243	1.29534	1.52049	0.911851	0.799032	0.807541	1.89921	1.42324	1.76351	1.52059	0.833419	1.10463	1.01375	0.966845	0.950169	1.24332	1.15924	1.18727	1.75668	1.21961	1.56905	0.918858	0.978057	0.940387	1.06855	1.10318	1.113	1.19223	1.34195	1.26003	1.15227	1.0615	1.02067	1.03058	0.973617	1.08136	1.08939
2.75	0.959614	1.02822	1.00028	1.12746	1.01593	1.05746	1.28313	1.08553	1.16871	0.980928	0.926654	0.934473	0.993356	1.12219	0.990179	1.22261	1.01411	1.12108	1.34377	1.34613	1.15984	1.03281	1.01505	1.06884	1.18257	1.04784	1.12022	0.985367	1.06085	1.10672	1.03927	1.0357	1.03435	0.967098	0.864102	0.885001	1.15143	0.998431	1.09305	1.25685	1.0353	1.06099	1.01835	1.06324	1.05978	0.972147	1.19717	1.21933	1.04881
3	1.96082	1.13757	1.90553	1.40083	1.43743	1.12475	1.02823	0.848278	1.02919	1.42075	1.10925	1.35408	1.3113	0.928655	1.4222	1.03413	0.946913	0.981426	1.61108	1.1674	1.4939	1.12741	1.11112	0.97711	1.01665	1.04201	0.749656	1.27103	1.15903	1.30445	1.24592	1.26737	1.47883	1.02355	1.0758	1.06203	1.36049	1.23094	1.65023	1.61733	1.2899	1.40215	1.26918	1.03287	1.07374	1.18677	1.06496	1.14259	1.37293
3.5	1.15345	1.45637	1.23418	1.2462	1.2515	1.02861	1.07614	0.98622	0.830996	1.20042	0.743969	0.909726	1.09273	1.17057	1.43304	1.09512	1.18446	1.28429	1.36234	1.00823	1.58059	1.03258	0.992017	1.1495	1.05867	1.02927	1.20231	1.06322	1.08496	1.06604	0.985325	1.00985	1.02302	0.979643	1.10411	0.975681	1.07533	1.0709	1.05003	1.10533	1.05041	1.11767	1.04264	1.01121	1.05848	1.04531	0.965516	0.955407	1.05216
5.5	1.34861	1.25449	1.32255	1.04726	1.00595	0.975908	0.901703	0.873365	0.921718	1.39192	0.936836	1.13043	1.52358	1.01867	1.33346	1.2844	1.19503	0.961713	1.50091	1.29176	1.53569	1.34909	1.20805	1.35153	1.21372	0.877131	1.24056	1.04667	1.07016	1.06452	0.989255	0.960122	0.928795	0.91699	1.01633	1.12318	1.0905	1.08072	1.15117	1.32384	1.0561	1.1505	1.01052	1.0089	1.03334	1.03842	1.02581	0.992262	1.09248
7	1.31377	1.34225	1.30153	1.09675	1.12219	1.01057	1.08266	0.953623	1.07531	1.05258	1.22617	0.907946	1.43332	1.44052	1.41149	1.3352	1.01496	1.30944	1.36481	1.32578	1.31808	1.32438	1.35999	1.22303	1.13206	1.04003	0.946605	1.14821	1.08434	1.17458	1.04943	1.40763	1.16081	1.00017	1.01486	1.05772	1.1256	1.19248	1.11605	1.11043	1.40435	1.06403	1.14691	1.12681	1.07282	1.02522	1.0394	1.05482	1.00426
11	1.59276	1.48779	1.47537	1.41114	1.52449	1.42068	1.36485	1.28804	1.203	1.42362	0.842945	1.09016	1.50892	1.50124	1.24774	1.25398	1.02362	1.25421	1.9259	1.62523	1.88575	1.45561	1.13856	1.25985	1.08119	1.09451	1.02214	1.21604	1.14472	1.24659	1.34709	1.2865	1.26759	1.00123	1.21331	1.02252	1.51232	1.13031	1.22191	1.63004	1.42173	1.51398	1.14546	1.06839	1.07417	1.13674	1.04338	1.16201	1.12101
14	1.73172	1.81794	1.5592	1.43961	1.09957	1.40822	1.30772	1.13431	1.18128	1.47055	0.878734	1.26495	1.76564	1.58261	1.62815	0.981147	0.933198	1.01099	1.33447	1.89535	1.37394	1.62594	0.802625	1.08095	1.15449	1.06975	1.10148	1.27901	1.18118	1.26799	1.45799	1.33438	1.30775	1.2323	1.20746	1.07364	1.20241	1.18575	1.04417	1.27124	1.26426	1.2828	1.32869	1.08953	1.26131	1.04756	0.994006	1.27473	1.10115
22	1.4264	1.60555	1.55265	1.2366	0.942473	1.29261	1.22321	0.959702	1.02194	1.27021	1.12554	1.04107	1.09416	1.11362	0.951969	0.798122	1.0078	0.805888	1.71619	1.21454	1.30831	1.63914	0.822457	1.25258	1.29031	0.844924	0.987993	1.34024	1.11371	1.19026	1.03608	1.16398	1.04142	0.992669	1.15596	0.942479	1.23294	1.06798	1.20429	1.17972	1.25828	1.10181	1.34377	1.08606	1.23246	1.34608	0.985673	1.27951	1.22956
28	1.93817	1.51929	1.91876	1.36484	1.21773	1.32999	1.32105	1.22406	1.27584	0.933322	1.27214	1.26469	1.57672	1.16198	1.62275	1.14364	0.822165	0.977592	1.35173	1.22672	1.46991	1.38123	1.01338	1.1267	1.29636	1.18128	1.22628	1.45248	1.16681	1.28085	1.75914	1.02089	1.72853	1.19521	1.08894	1.64127	1.33532	1.24503	1.71247	1.29185	1.55525	1.31194	1.38898	1.20781	1.25551	1.33527	1.28706	1.15533	1.37976
% Treatment	Angel Lust										Dulce de Leche										Root Beer										Pomegranate
0	1.07711	0.879751	1.0655	1.00285	0.976284	1.12279	1.02011	1.07536	1.19071		1.07267	1.00446	1.01481	1.03697	1.09466	0.766258	1.09636	0.967971	1.15758		0.988369	1.03433	0.957014	0.993967	1.07395	0.923839	0.990029	0.998432	0.918455		1.365	1.22247	1.43471	1.11778	0.809153	1.24584	1.24753	1.0343	1.10203	1.08877
0.003	1.12267	0.959473	0.971013	1.09935	1.06545	1.09102	0.968458	0.926336	0.977032		1.01948	1.04896	0.973198	1.09316	1.07531	1.00185	0.94833	1.25559	0.945963		1.04481	1.07658	1.02778	0.981093	0.994626	0.944421	0.930921	1.10285	0.908306		1.14134	1.14841	1.06542	0.672496	0.700997	0.866464	1.23636	1.16217	1.19753	1.16465
0.01	1.1678	0.931044	1.13754	1.14386	1.01568	1.06403	0.964169	0.963172	0.972374		0.98537	0.716591	0.71548	1.17618	0.994553	1.15224	0.989367	0.972748	0.887617		0.999643	1.11223	1.04178	0.997161	1.06832	0.994409	1.06574	0.829376	0.881307		1.31832	1.31001	1.19011	0.703386	0.619492	0.676487	1.11796	1.001	1.12587	1.32926
0.03	1.03274	1.09513	1.12279	1.03088	0.938843	1.05104	0.957881	0.925616	0.940247		0.838359	0.893708	0.684441	1.14356	1.05127	1.0664	0.80122	1.00185	0.740932		0.994295	1.06515	0.994108	0.933175	1.04585	0.99773	0.994221	1.12512	0.999641		1.20391	1.10351	1.13553	0.699398	0.565471	0.686716	1.10699	1.00656	1.05163	1.55106
0.1	1.25685	1.06829	1.19641	1.12813	1.087	1.07631	1.00285	1.0232	0.993825		1.00242	1.02609	1.03533	0.905026	1.27288	0.597395	0.949477	1.01327	0.957605		1.05533	1.03489	0.998928	1.09747	1.08742	1.13728	1.05007	1.10437	0.921039		1.03083	0.939511	0.995938	0.804307	0.629935	0.759339	1.04708	0.91273	1.01339	1.29742
0.3	1.30605	1.00919	1.13336	1.1462	1.04875	1.06234	1.03245	0.987606	0.988594		1.02911	1.0172	0.961669	0.65105	1.18789	0.593628	1.03965	0.905988	0.932737		1.04283	0.997795	1.0116	1.04358	1.0593	1.03759	0.893534	0.943433	0.879542		0.950975	1.01284	0.80811	0.606358	0.682721	0.656273	0.904016	0.815735	0.880599	1.45237
1	0.779307	0.734316	0.579999	0.866751	0.892487	0.833231	0.840629	0.748659	0.805348		0.660774	0.716728	0.615007	0.417894	0.525406	0.39217	0.692201	0.754434	0.67741		0.899142	0.858142	0.879086	0.873043	0.892208	0.971386	0.797089	0.777244	0.710881		0.90769	0.823871	0.803438	0.551426	0.608773	0.560445	0.672084	0.641557	0.729222	1.32279
2.75	0.19798	0.211884	0.204804	0.337075	0.34631	0.299667	0.32268	0.235942	0.31664		0.074466	0.076398	0.072332	0.144624	0.152479	0.150446	0.085199	0.080511	0.085981		0.364668	0.368047	0.305438	0.226184	0.250089	0.317066	0.235875	0.290642	0.254371		0.294368	0.332608	0.333005	0.293596	0.250859	0.326392	0.272254	0.313496	0.320856	0.645124
3	0.164282	0.182886	0.161946	0.343934	0.388601	0.33608	0.269012	0.297803	0.295735		0.083059	0.065507	0.086689	0.108482	0.107675	0.098478	0.117466	0.112013	0.126874		0.559881	0.557111	0.557797	0.424638	0.492266	0.488346	0.309765	0.306863	0.300492		0.552268	0.56521	0.468429	0.310453	0.335375	0.337279	0.458652	0.429027	0.44446	0.879854
3.5	0.178019	0.183251	0.181614	0.235664	0.248097	0.234164	0.263264	0.254069	0.261347		0.081628	0.069836	0.080481	0.155374	0.146251	0.156465	0.093221	0.098699	0.096445		0.301567	0.277993	0.297294	0.212047	0.263389	0.244093	0.186737	0.196236	0.194641		0.254082	0.296245	0.292643	0.145597	0.144543	0.162854	0.266401	0.279947	0.265008	0.416106
5.5	0.158709	0.162045	0.155578	0.200317	0.195282	0.196737	0.217164	0.203675	0.210349		0.055571	0.058091	0.052872	0.117901	0.100763	0.120394	0.077901	0.089206	0.082933		0.26625	0.257206	0.280575	0.22159	0.235538	0.248675	0.155483	0.175712	0.161772		0.163522	0.18877	0.175272	0.103702	0.098529	0.111943	0.163387	0.177521	0.196664	0.224191
7	0.157614	0.150361	0.152948	0.188801	0.19977	0.190324	0.196963	0.194356	0.193279		0.061144	0.065376	0.062412	0.098465	0.092461	0.10873	0.082308	0.087067	0.082093		0.276066	0.266875	0.277581	0.214334	0.236067	0.231425	0.135181	0.142467	0.142241		0.162746	0.175119	0.165522	0.101392	0.100961	0.101878	0.145552	0.137532	0.157416	0.20253
11	0.138857	0.135841	0.138479	0.181157	0.181752	0.179681	0.174029	0.165603	0.172973		0.094569	0.089451	0.09139	0.101695	0.109171	0.106006	0.096151	0.097254	0.098644		0.255594	0.251652	0.263409	0.214459	0.213422	0.23338	0.158712	0.139709	0.147227		0.172666	0.183677	0.185641	0.088899	0.091483	0.08897	0.151094	0.158986	0.13734	0.199218
14	0.13851	0.141036	0.140121	0.168597	0.167295	0.173616	0.168298	0.163562	0.163541		0.089741	0.088682	0.088998	0.087373	0.082925	0.087559	0.098472	0.098672	0.098103		0.257988	0.26155	0.259934	0.231781	0.233202	0.239425	0.157064	0.146887	0.157267		0.170028	0.175674	0.168176	0.110825	0.116197	0.106188	0.161611	0.157924	0.162114	0.260596
22	0.133185	0.132712	0.131676	0.143774	0.135705	0.144134	0.170611	0.163097	0.16629		0.050758	0.057516	0.047847	0.076848	0.097014	0.076285	0.084725	0.093158	0.085384		0.222963	0.215588	0.21626	0.190896	0.197013	0.198702	0.1206	0.120532	0.124872		0.193398	0.198088	0.189521	0.102047	0.109898	0.102725	0.151765	0.157268	0.152239	0.23621
28	0.148986	0.140099	0.147547	0.137974	0.123491	0.135269	0.14312	0.168304	0.126105		0.079347	0.075856	0.075327	0.077705	0.072283	0.07551	0.095796	0.095503	0.092992		0.214328	0.22073	0.206178	0.173928	0.173498	0.17787	0.111983	0.119449	0.118494		0.164216	0.160681	0.152487	0.100878	0.104684	0.097653	0.133944	0.141343	0.135839	0.213494
[truncated: 443 more columns]

## Sheet: Fig_3E
% Treatment	PBS
0	1.01117	0.758303	1.02746	0.914603	0.983877	0.843465	0.928611	0.943109	1.00087	1.07601	0.975322	1.12513	0.87763	0.973007	0.976356	1.0739	1.03085	0.897573	0.909464	1.00331	0.987752	0.884623	1.15292	1.00537	1.01381	0.964729	1.26126	0.913288	0.953535	1.02507	0.90885	0.962267	0.967957	0.974347	0.804958	1.07802	1.14748	1.03666	1.03255	0.99936	0.896773	1.00079	0.898799	1.13777	0.956264	0.906517	1.1067	0.951074	0.874427
0.003	1.05001	1.14963	1.10804	1.03127	1.07886	1.11815	1.22177	0.955677	1.07733	1.01213	1.146	1.00066	1.05472	0.933609	1.08533	1.3514	1.3342	1.41853	1.49781	1.0209	1.43854	1.07218	1.05366	1.08522	1.15396	1.18365	0.90045	1.01759	1.03131	1.05186	1.43973	1.00531	1.32803	0.867799	0.856126	0.9188	1.18361	1.02189	1.06479	1.07152	0.943411	1.11245	0.995667	0.944503	1.0572	0.910855	0.902045	0.998242	1.02463
0.01	1.27761	1.16913	1.12265	1.2208	1.06996	0.919395	1.04109	0.878442	0.967388	1.3594	0.992578	0.967085	1.3358	1.33643	1.25886	0.863993	1.31125	1.17071	1.58377	1.01696	1.58545	1.18716	1.07623	0.993864	1.24623	1.12047	1.14749	1.09047	1.01144	1.04434	0.959832	1.14486	0.877321	0.867125	0.916702	0.915703	1.13794	1.10849	1.06018	1.04471	1.05544	1.04501	1.03491	1.02917	1.008	1.04763	1.03193	0.963318	1.06105
0.03	1.34157	1.23524	1.16349	1.0051	0.981941	0.775284	1.0242	0.742963	0.877604	1.22694	0.961493	0.796735	1.34529	1.10801	1.35843	1.21332	0.927475	1.24999	1.12851	1.33695	1.19111	1.3847	1.20715	1.18257	1.21521	0.817633	0.892564	1.07905	1.02049	1.11516	1.43437	1.01021	1.27828	0.962418	0.952726	0.901981	1.06457	1.04856	1.07131	1.09979	1.12026	1.14019	1.05309	0.978016	0.98044	0.966061	0.856394	0.956037	1.05274
0.1	1.61851	1.57767	1.56327	1.11756	1.06448	1.03856	1.35222	0.994662	1.1157	1.02709	1.08621	0.8919	1.54921	1.3125	1.45392	0.936619	0.897292	1.00763	1.94149	1.50974	1.76968	1.49381	0.823158	1.42672	1.10662	1.06662	1.05523	1.20605	1.1533	1.19712	1.36688	1.06806	1.19127	0.924718	0.956726	0.885473	1.16234	1.1071	1.131	1.14568	1.20265	1.18525	1.22044	1.04242	1.05921	0.681676	1.00958	1.0409	1.14165
0.3	1.71656	1.77524	1.62368	1.4676	1.33613	1.4042	1.35771	1.0654	1.19088	1.39745	1.11296	1.17504	1.36204	1.58433	1.54261	1.00666	1.26982	1.09384	1.38458	1.60793	1.39413	1.49758	0.944143	1.32561	1.04925	1.15834	0.990976	1.28646	1.24772	1.62283	1.59424	1.31953	1.68264	1.10139	1.08396	0.910963	1.22613	1.16261	1.21568	1.25032	1.23683	1.27918	1.18074	1.13187	1.10771	1.39449	1.04673	1.11554	1.16656
1	1.81095	1.13985	1.69221	1.45714	1.21873	1.36305	1.17074	1.12825	1.0185	1.23232	1.11022	1.02968	1.58243	1.29534	1.52049	0.911851	0.799032	0.807541	1.89921	1.42324	1.76351	1.52059	0.833419	1.10463	1.01375	0.966845	0.950169	1.24332	1.15924	1.18727	1.75668	1.21961	1.56905	0.918858	0.978057	0.940387	1.06855	1.10318	1.113	1.19223	1.34195	1.26003	1.15227	1.0615	1.02067	1.03058	0.973617	1.08136	1.08939
2.75	0.959614	1.02822	1.00028	1.12746	1.01593	1.05746	1.28313	1.08553	1.16871	0.980928	0.926654	0.934473	0.993356	1.12219	0.990179	1.22261	1.01411	1.12108	1.34377	1.34613	1.15984	1.03281	1.01505	1.06884	1.18257	1.04784	1.12022	0.985367	1.06085	1.10672	1.03927	1.0357	1.03435	0.967098	0.864102	0.885001	1.15143	0.998431	1.09305	1.25685	1.0353	1.06099	1.01835	1.06324	1.05978	0.972147	1.19717	1.21933	1.04881
3	1.96082	1.13757	1.90553	1.40083	1.43743	1.12475	1.02823	0.848278	1.02919	1.42075	1.10925	1.35408	1.3113	0.928655	1.4222	1.03413	0.946913	0.981426	1.61108	1.1674	1.4939	1.12741	1.11112	0.97711	1.01665	1.04201	0.749656	1.27103	1.15903	1.30445	1.24592	1.26737	1.47883	1.02355	1.0758	1.06203	1.36049	1.23094	1.65023	1.61733	1.2899	1.40215	1.26918	1.03287	1.07374	1.18677	1.06496	1.14259	1.37293
3.5	1.15345	1.45637	1.23418	1.2462	1.2515	1.02861	1.07614	0.98622	0.830996	1.20042	0.743969	0.909726	1.09273	1.17057	1.43304	1.09512	1.18446	1.28429	1.36234	1.00823	1.58059	1.03258	0.992017	1.1495	1.05867	1.02927	1.20231	1.06322	1.08496	1.06604	0.985325	1.00985	1.02302	0.979643	1.10411	0.975681	1.07533	1.0709	1.05003	1.10533	1.05041	1.11767	1.04264	1.01121	1.05848	1.04531	0.965516	0.955407	1.05216
5.5	1.34861	1.25449	1.32255	1.04726	1.00595	0.975908	0.901703	0.873365	0.921718	1.39192	0.936836	1.13043	1.52358	1.01867	1.33346	1.2844	1.19503	0.961713	1.50091	1.29176	1.53569	1.34909	1.20805	1.35153	1.21372	0.877131	1.24056	1.04667	1.07016	1.06452	0.989255	0.960122	0.928795	0.91699	1.01633	1.12318	1.0905	1.08072	1.15117	1.32384	1.0561	1.1505	1.01052	1.0089	1.03334	1.03842	1.02581	0.992262	1.09248
7	1.31377	1.34225	1.30153	1.09675	1.12219	1.01057	1.08266	0.953623	1.07531	1.05258	1.22617	0.907946	1.43332	1.44052	1.41149	1.3352	1.01496	1.30944	1.36481	1.32578	1.31808	1.32438	1.35999	1.22303	1.13206	1.04003	0.946605	1.14821	1.08434	1.17458	1.04943	1.40763	1.16081	1.00017	1.01486	1.05772	1.1256	1.19248	1.11605	1.11043	1.40435	1.06403	1.14691	1.12681	1.07282	1.02522	1.0394	1.05482	1.00426
11	1.59276	1.48779	1.47537	1.41114	1.52449	1.42068	1.36485	1.28804	1.203	1.42362	0.842945	1.09016	1.50892	1.50124	1.24774	1.25398	1.02362	1.25421	1.9259	1.62523	1.88575	1.45561	1.13856	1.25985	1.08119	1.09451	1.02214	1.21604	1.14472	1.24659	1.34709	1.2865	1.26759	1.00123	1.21331	1.02252	1.51232	1.13031	1.22191	1.63004	1.42173	1.51398	1.14546	1.06839	1.07417	1.13674	1.04338	1.16201	1.12101
14	1.73172	1.81794	1.5592	1.43961	1.09957	1.40822	1.30772	1.13431	1.18128	1.47055	0.878734	1.26495	1.76564	1.58261	1.62815	0.981147	0.933198	1.01099	1.33447	1.89535	1.37394	1.62594	0.802625	1.08095	1.15449	1.06975	1.10148	1.27901	1.18118	1.26799	1.45799	1.33438	1.30775	1.2323	1.20746	1.07364	1.20241	1.18575	1.04417	1.27124	1.26426	1.2828	1.32869	1.08953	1.26131	1.04756	0.994006	1.27473	1.10115
22	1.4264	1.60555	1.55265	1.2366	0.942473	1.29261	1.22321	0.959702	1.02194	1.27021	1.12554	1.04107	1.09416	1.11362	0.951969	0.798122	1.0078	0.805888	1.71619	1.21454	1.30831	1.63914	0.822457	1.25258	1.29031	0.844924	0.987993	1.34024	1.11371	1.19026	1.03608	1.16398	1.04142	0.992669	1.15596	0.942479	1.23294	1.06798	1.20429	1.17972	1.25828	1.10181	1.34377	1.08606	1.23246	1.34608	0.985673	1.27951	1.22956
28	1.93817	1.51929	1.91876	1.36484	1.21773	1.32999	1.32105	1.22406	1.27584	0.933322	1.27214	1.26469	1.57672	1.16198	1.62275	1.14364	0.822165	0.977592	1.35173	1.22672	1.46991	1.38123	1.01338	1.1267	1.29636	1.18128	1.22628	1.45248	1.16681	1.28085	1.75914	1.02089	1.72853	1.19521	1.08894	1.64127	1.33532	1.24503	1.71247	1.29185	1.55525	1.31194	1.38898	1.20781	1.25551	1.33527	1.28706	1.15533	1.37976
% Treatment	Vanilla Custard												Chocolate Banana												Black Coffee												Vanilla Bean
0	1.03045	1.01548	1.04512	1.07287	0.926259	1.11846	1.00638	0.936429	0.999673				0.973188	0.922347	1.03791	1.10177	1.17073	1.0316	1.11731	0.750614	0.882977				0.931783	0.51343	0.991498	1.07452	1.03055	1.14348	0.80953	0.934396	0.905479	0.950946	1.03652	1.01928	0.648132	1.24814	1.12986	0.822838	0.878564	1.32704	0.792796	1.07809	1.21137
0.003	1.00123	1.16794	0.997933	1.07803	1.19214	1.05913	0.941768	0.888543	0.852192				1.26305	1.18294	1.25253	1.10648	1.17529	1.26448	1.02399	0.847897	0.973407				1.05476	1.17088	1.30147	0.686768	0.586344	0.750667	0.755477	0.996095	0.994617	1.06052	1.1867	1.00327	1.07414	1.42767	1.32934	0.585113	1.20282	0.943445	0.801717	0.795257	0.993853
0.01	1.0138	1.05608	1.03657	0.922436	1.10109	0.893735	0.951286	0.909345	0.932982				1.12237	1.37197	1.06202	0.908811	1.01674	0.863984	0.88558	0.850694	0.825636				1.13512	1.19642	1.41114	0.552996	0.745193	0.717793	0.88386	1.01215	1.00189	0.794148	1.37531	0.985426	0.650358	0.944442	1.40149	0.568508	0.818794	0.776569	0.687611	0.8944	0.903049
0.03	1.01236	1.02629	0.974526	0.838164	0.923723	0.829558	0.881314	0.934667	0.862826				0.979905	1.04923	0.910949	0.728818	0.970578	0.933302	0.685472	0.744811	0.717658				1.01027	1.0301	1.23529	0.528179	0.63861	0.712336	0.817926	0.959943	0.895038	1.27376	0.932234	1.40925	1.01731	0.875438	1.32248	0.62975	0.645411	0.764559	0.643298	0.662323	0.855861
0.1	1.06616	1.02321	1.0611	0.974303	0.932209	0.977034	0.898198	0.948635	0.952219				1.15308	1.36349	1.14044	0.63387	0.684275	0.878174	0.603513	0.684777	0.668456				0.670526	0.876992	0.88386	0.688314	0.708771	0.086	0.711254	0.840986	0.935704	1.29696	1.15919	1.29311	0.612525	0.97059	1.09204	0.486165	0.738552	0.441918	0.373522	0.601527	0.790036
0.3	0.886142	0.919622	0.919184	0.889338	0.835036	0.954632	0.881327	0.867992	0.84095				0.909249	0.771518	0.811447	0.390291	0.455199	0.616784	0.156615	0.24939	0.283506				0.565926	0.63645	0.748961	0.483646	0.475934	0.443715	0.445295	0.641913	0.639445	0.954597	1.04019	1.28948	0.293491	0.335115	0.400392	0.185833	0.223723	0.220627	0.204606	0.235277	0.253195
1	0.454503	0.427236	0.409732	0.495822	0.459345	0.488701	0.403508	0.359507	0.375116				0.080858	0.250666	0.103269	0.081329	0.114837	0.100062	0.097039	0.091511	0.092662				0.207229	0.243231	0.252216	0.193131	0.208774	0.232895	0.208806	0.326266	0.318761	0.466778	1.541	0.569955	0.150594	0.144005	0.139513	0.095269	0.110077	0.108984	0.136765	0.153385	0.145888
2.75	0.231783	0.212857	0.224982	0.239322	0.23331	0.259239	0.237572	0.200894	0.233041				0.113568	0.078812	0.058975	0.05268	0.055574	0.056778	0.077029	0.080777	0.071608				0.121408	0.122851	0.1374	0.078578	0.08034	0.071728	0.059495	0.075915	0.049354	0.17501	0.19639	0.1805	0.069766	0.072119	0.077896	0.04231	0.042513	0.040917	0.060943	0.060837	0.057294
3	0.356895	0.361055	0.376101	0.376301	0.344158	0.380099	0.285359	0.294519	0.298892				0.068515	0.023618	0.022012	0.067486	0.061402	0.068411	0.080608	0.075301	0.075514				0.177626	0.176666	0.183638	0.114168	0.118443	0.122893	0.158516	0.134028	0.154713	0.219875	0.170088	0.213639	0.098127	0.101193	0.095936	0.05081	0.049745	0.052267	0.111175	0.107181	0.105648
3.5	0.237697	0.239017	0.237553	0.238124	0.238715	0.244304	0.207669	0.184511	0.206703				0.084739	0.049926	0.085995	0.046766	0.059835	0.055312	0.075316	0.079036	0.078468				0.122791	0.125012	0.117591	0.07894	0.058004	0.073255	0.083763	0.061267	0.06562	0.138665	0.185638	0.138584	0.070361	0.067576	0.072088	0.036157	0.03714	0.035928	0.059604	0.058452	0.057598
5.5	0.19454	0.196874	0.198448	0.206338	0.193625	0.214961	0.158384	0.161129	0.15606				0.041199	0.039437	0.036953	0.047963	0.052524	0.052487	0.075699	0.073021	0.071105				0.133287	0.123867	0.140588	0.075908	0.080444	0.071348	0.111908	0.109882	0.111581	0.11839	0.160318	0.139457	0.073018	0.067451	0.073117	0.032757	0.034038	0.033119	0.062131	0.060485	0.0608
7	0.196663	0.200563	0.194035	0.227852	0.215036	0.229552	0.158136	0.156162	0.158226				0.055615	0.026839	0.044167	0.038793	0.044114	0.03488	0.064944	0.066592	0.066985				0.136129	0.142974	0.1533	0.088065	0.087635	0.092291	0.116089	0.113003	0.115609	0.129188	0.18166	0.138162	0.068639	0.069087	0.068976	0.035447	0.036025	0.035029	0.059652	0.06349	0.060568
11	0.243876	0.221817	0.230944	0.237389	0.178587	0.23005	0.156049	0.156742	0.154868				0.043158	0.065048	0.064354	0.021771	0.040566	0.043782	0.061595	0.069487	0.06562				0.151887	0.148997	0.157365	0.087956	0.087166	0.088007	0.123253	0.12408	0.126395	0.220065	0.197397	0.214836	0.06947	0.072599	0.069324	0.03605	0.037296	0.037912	0.068662	0.063964	0.065289
14	0.21677	0.257571	0.213544	0.248563	0.221848	0.245023	0.140497	0.134496	0.139257				0.032659	0.040481	0.050188	0.047967	0.044384	0.047578	0.055167	0.057919	0.058375				0.147773	0.141991	0.155002	0.083889	0.087457	0.09216	0.122543	0.111165	0.124259	0.181429	0.202686	0.166609	0.07165	0.075893	0.085361	0.032196	0.032822	0.032659	0.06748	0.066331	0.071578
22	0.153143	0.209786	0.149948	0.126203	0.137453	0.121823	0.104289	0.104424	0.100805				0.022646	0.022445	0.026427	0.04122	0.030566	0.038289	0.041598	0.041498	0.043802				0.134039	0.145217	0.145384	0.08364	0.083901	0.091276	0.101345	0.097431	0.111483	0.232945	0.217213	0.228675	0.065166	0.053501	0.073699	0.024921	0.026529	0.025397	0.061503	0.052677	0.061405
28	0.107489	0.119532	0.106851	0.115292	0.212245	0.115026	0.092342	0.087111	0.094234				0.050198	0.031062	0.034509	0.048533	0.033083	0.041213	0.044228	0.045541	0.046816				0.142546	0.140153	0.146227	0.092597	0.086931	0.077093	0.10135	0.08747	0.114854	0.214023	0.224469	0.229413	0.048791	0.055261	0.050103	0.026098	0.0241	0.027054	0.064612	0.071659	0.064286
[truncated: 443 more columns]

## Sheet: Fig-3F
Flavor	LC50	0	0.003	0.01	0.03	0.1	0.3	1	3	10	30
Blueberry Tobacco (39)	5.997	0.935626	1.01476	1.04398	1.05479	1.07165	1.08457	1.0811	0.863618	0.31932	0.275469
Bada Bing! (158)	5.673	1.13969	1.05697	0.988905	0.889769	0.930383	0.766552	0.762493	1.00194	0.440479	0.49451
Chicken & Waffles (37)	5.368	0.943308	1.02364	1.05884	1.04692	1.0839	1.08546	1.09739	0.828184	0.254878	0.25339
Raspberry (40)	5.248	0.987236	1.01293	1.02747	1.02819	1.09629	1.06659	1.09819	0.881572	0.263676	0.275629
Red Gummies (157)	5.206	1.00236	1.18509	1.13518	1.10642	1.12124	1.11366	1.18594	0.991128	0.437898	0.443355
Bahama Mama (45)	4.988	0.96562	0.99802	1.05144	1.01669	1.09014	1.08448	1.02591	0.801043	0.247368	0.190015
Coconut Water (72)	4.707	0.997605	1.07426	1.11497	1.08866	1.2026	1.21022	1.13046	0.91069	0.338055	0.398381
Peaches N' Cream (66)	4.639	1.03063	1.0217	1.01792	1.028	1.09587	1.06978	1.05666	0.834573	0.410199	0.42854
10 Leaves Tobacco (65)	4.504	1.00359	0.966421	1.02039	1.00533	1.1067	1.10163	1.07457	0.814405	0.427419	0.455503
Watermelon (46)	4.342	0.982814	1.02585	1.03202	1.05771	1.07514	1.04642	1.06614	0.806921	0.270886	0.289201
Georgia Juicy Peach (33)	4.186	0.987255	1.01676	1.06398	1.04467	1.14083	1.14554	1.14511	0.850718	0.390495	0.371024
Grape! (32)	4.041	1.00114	1.02603	1.00596	1.07614	1.1205	1.09879	1.06952	0.784332	0.351707	0.344627
White Gummies (161)	4.041	0.936899	0.896022	0.917785	0.86386	0.962156	0.854655	0.820234	0.702108	0.451528	0.584108
Captain Zack Cigar (128)	4.037	0.999092	1.09403	1.13602	1.12657	1.16355	1.10592	1.08016	0.842801	0.249517	0.187954
RY4 Doubler (36)	3.972	1.04906	0.999732	1.01503	0.995858	0.997121	0.979528	0.860907	0.709086	0.206474	0.200264
RY4 Classic (48)	3.971	0.975253	1.0178	0.999626	0.985288	1.04422	1.0232	1.0416	0.772219	0.288036	0.257651
Black Dragon (20)	3.936	0.988518	1.02141	1.06809	1.00724	1.12488	1.15741	1.19231	0.779655	0.303867	0.307622
Black Thorn (109)	3.854	0.989185	1.03274	1.08908	1.06512	1.16008	1.03103	1.08677	0.770537	0.263578	0.270494
Blueberry Lemonade (55)	3.804	1.04008	1.04508	1.03397	0.978334	1.03946	1.05366	1.03312	0.778895	0.336605	0.385072
Black Licorice (12)	3.748	0.933116	0.957621	0.959819	0.924486	0.973645	1.02358	1.09761	0.631801	0.204718	0.189772
Strawberry Mango Smoothie (35)	3.73	1.01004	1.03943	1.057	1.04906	1.14078	1.15738	1.01838	0.743636	0.320721	0.26862
Briar Patch (67)	3.725	1.00049	1.02249	1.06691	1.05005	1.12606	1.1816	1.07457	0.758586	0.291294	0.246464
Strawberries & Champagne (116)	3.703	1.05138	1.04952	0.998121	0.975621	1.03557	1.0569	1.09645	0.667525	0.204179	0.194566
Desert Cow (22)	3.696	0.947947	0.984205	1.01494	0.99107	1.09664	1.11369	1.10322	0.792861	0.340886	0.293579
Bubble Gum (56)	3.675	0.997143	0.964796	1.02374	0.976622	1.07799	1.08529	1.05081	0.782149	0.334833	0.360762
Captain Zack (47)	3.674	1.04762	1.01482	1.03109	0.990646	1.03254	1.03598	0.998478	0.727924	0.235265	0.181623
Slug Juice (18)	3.657	0.990924	1.0627	1.09479	1.15222	1.18034	1.17617	1.16846	0.865351	0.424261	0.464465
1 Leaf Tobacco (69)	3.657	0.997302	1.01213	0.978388	0.889838	0.87309	0.812702	0.702808	0.698958	0.137517	0.127199
Crabtastic!	3.633	1.0518	1.05254	1.05146	1.12631	1.1338	1.14602	1.14007	0.827079	0.410563	0.430046
Pillow Fight (21)	3.592	1.05899	1.08455	1.09259	1.13373	1.19079	1.21347	1.19553	0.833463	0.378662	0.376831
Blue DUDE (59)	3.59	0.959809	1.01805	1.02455	1.02519	1.10218	1.13941	1.11641	0.836879	0.441658	0.450358
Sour Fruit Punch (118)	3.577	1.05638	1.03982	0.980442	0.896137	0.908227	1.04007	0.81277	0.749903	0.162689	0.0731668
Banana Yo! (Yogurt!) (63)	3.563	1.02417	1.01578	1.03275	1.03586	1.10967	1.14524	1.06268	0.754174	0.325754	0.305551
Popcorn (11)	3.519	0.98029	1.03378	1.04584	1.02792	1.00787	0.937447	0.83406	0.743585	0.254334	0.222172
Strawberry (70)	3.506	1.03437	1.07729	1.01814	0.941134	1.01288	1.01982	0.87935	0.705483	0.130843	0.0987502
Brittany's Blue Blend (50)	3.459	0.983084	0.996355	1.01737	0.992033	1.05045	1.05857	1.04245	0.729668	0.331895	0.371177
Classic Tobacco (136)	3.319	1.08208	1.04053	1.10363	1.02199	1.09965	1.11239	1.00581	0.691006	0.159541	0.127797
Energon (13)	3.287	0.997917	1.04233	1.07738	1.05641	1.05589	1.08569	0.955691	0.710989	0.287962	0.233663
Peach (162)	3.285	1.06457	1.02165	1.03319	1.09703	1.22652	1.15358	1.209	0.736707	0.477512	0.580108
Captain Suckle (19)	3.249	0.962646	1.0915	1.06314	1.11933	1.15877	1.16779	1.11129	0.712659	0.327076	0.26008
Peach Piano (14)	3.239	1.02617	1.08905	1.11218	1.09759	1.12678	1.05095	1.00746	0.730356	0.300652	0.227605
Bubbly Berry (79)	3.238	0.976798	1.08283	0.950722	0.930612	1.13062	1.14796	1.06355	0.600058	0.187614	0.207424
Barlett Pear (49)	3.225	1.01517	1.05465	1.03226	0.997246	1.05639	1.05458	1.03279	0.740557	0.322183	0.366201
Battle Frogs (26)	3.2	1.00193	1.03117	1.01803	1.09068	1.11652	1.1333	1.10827	0.710707	0.393295	0.378823
Single Malt Scotch (133)	3.146	1.04724	1.08251	1.13639	1.08974	1.02928	1.02743	0.859486	0.64562	0.282573	0.193086
Marshmallow (71)	3.14	0.972814	1.05519	1.08504	1.04841	1.13001	1.16795	0.9864	0.6476	0.214366	0.152176
Black Hawk (80)	3.103	1.07312	1.03223	0.994266	0.909363	1.10422	1.22437	1.05409	0.620454	0.242046	0.239175
Blackberry Lemonade (53)	3.046	0.984987	1.04992	1.0037	1.05797	1.06887	1.18109	1.07998	0.695	0.275678	0.297749
Black Honey Tobacco (57)	2.998	0.968104	0.987316	1.0279	1.02186	1.10869	1.11658	1.02479	0.640537	0.28273	0.230146
Wintergreen (52)	2.962	0.985299	1.04244	0.961297	0.978015	1.03788	1.14672	0.928369	0.610576	0.285208	0.191183
Caramel Corn Crunch (64)	2.933	1.0152	1.00936	1.02567	1.00236	1.10356	1.06963	0.985501	0.589297	0.263296	0.218845
Marc's Burro Tobacco (17)	2.865	1.05908	1.06364	1.08778	1.08992	1.0657	1.07012	0.951152	0.620946	0.277037	0.203789
5 Leaves Tobacco (61)	2.809	0.983509	1.02937	0.955952	0.88409	0.882457	0.914867	0.738803	0.695475	0.330215	0.268322
Blackberry Panda (44)	2.767	0.977747	1.02896	1.0175	0.979371	1.0024	1.06261	0.911139	0.54831	0.228024	0.211358
Black Peppercorn (101)	2.752	0.973488	1.0129	1.01971	0.982489	1.03782	1.09198	1.07192	0.613	0.436998	0.434365
Sweet Potato Pie (77)	2.695	1.07093	1.0938	1.12431	1.06966	1.12839	1.1295	0.966313	0.613673	0.256286	0.223717
Ambrosia (27)	2.67	1.00876	1.04886	1.02485	1.07388	1.13896	1.11903	1.06432	0.561188	0.310188	0.278655
Orphan Tears (25)	2.668	0.976914	1.00242	1.00298	1.09673	1.12981	1.13579	1.0902	0.543943	0.373609	0.396559
KIWI Blast (113)	2.664	0.95532	1.0902	1.01048	0.8768	1.04786	1.0265	0.852538	0.619155	0.110514	0.0783749
Cheesecake with Graham Cracker Crust (97)	2.646	1.0177	0.995528	1.02824	1.00673	1.04548	1.03794	1.00714	0.536713	0.250606	0.199783
Alchemy (34)	2.643	0.978217	1.06299	1.05296	1.06978	1.15853	1.15019	1.06487	0.547446	0.321761	0.324307
Cranberry Delight! (99)	2.642	1.00636	0.988096	0.961635	0.82998	0.890108	0.776124	0.663085	0.583473	0.120498	0.122094
Valkyrie (31)	2.598	0.996576	1.05573	1.03612	1.04805	1.12577	1.09479	1.01039	0.531909	0.220798	0.166804
Death Flirt (28)	2.592	1.0294	0.972284	1.01196	1.00111	1.06414	1.05192	0.955538	0.564913	0.269779	0.242737
Key Lime Pie (91)	2.553	0.988825	1.00698	1.00396	0.977845	1.08631	1.07198	0.979681	0.473921	0.187205	0.170744
Buttery Nipple (96)	2.536	0.986719	1.05458	1.09064	0.957803	0.981887	1.0124	0.7929	0.55386	0.114014	0.128171
Black and Blue Berries (142)	2.45	0.985106	1.02956	1.03253	0.963514	1.03606	1.04994	0.96002	0.481284	0.322057	0.271965
Chai Latte (85)	2.423	1.102	1.00293	1.032	0.955685	1.05185	1.08241	0.900588	0.470497	0.121278	0.100875
Peanut Butter Cookies (IRN 3)	2.347	0.968809	0.965893	0.98319	0.948941	1.00311	1.02876	0.959461	0.372601	0.136445	0.108572
Lemon Meringue Pie (110)	2.344	1.01129	1.16976	1.10232	1.07922	1.12775	1.17284	1.09302	0.432015	0.162019	0.113279
Butterscotch (112)	2.307	1.0586	1.12837	1.11881	1.07841	1.16354	1.17982	0.990714	0.495161	0.184151	0.140368
Candy Corn (43)	2.272	0.980354	1.0177	1.04701	1.01587	1.01713	1.01082	0.847477	0.437094	0.1327	0.0945936
Cranberry Crunch (117)	2.24	0.977426	1.15622	0.966704	0.870641	1.07278	1.0305	0.852084	0.51184	0.0979848	0.0735817
Blood Orange (141)	2.227	1.29291	1.22544	1.11792	1.03525	1.11032	0.985006	0.897362	0.535501	0.14699	0.127948
Cat Nip (105)	2.156	1.0295	1.11207	1.09534	1.08328	1.14979	1.18887	1.0521	0.467415	0.229855	0.175587
Icy Blast (81)	2.127	0.971037	1.01384	0.929084	0.827991	1.07906	1.09072	0.906464	0.252439	0.188397	0.209554
Pixie Dust (98)	1.949	0.964964	1.01355	1.00722	0.963982	1.05238	1.03303	0.968635	0.411364	0.358262	0.352891
Solid Menthol (5)	1.948	0.953818	0.987773	0.986452	0.964393	0.941072	0.882761	0.736033	0.601313	0.258196	0.222944
DB's Dessert (58)	1.926	1.03069	1.09479	0.971338	0.928174	0.940321	0.963266	0.803737	0.482489	0.214024	0.202076
Fruit Loopy (41)	1.892	0.994491	1.00072	1.02711	0.958143	1.03044	1.06632	0.867813	0.383022	0.161703	0.129432
Tiramisu (92)	1.855	1.06672	0.987355	1.00605	0.991691	1.08432	1.01621	0.896418	0.289828	0.151007	0.111584
Trip in the Woods (38)	1.806	0.966133	1.00855	1.00865	0.934298	1.05165	1.10348	0.860474	0.619832	0.492694	0.195578
Coconut Rum (107)	1.787	1.01326	1.2169	1.07953	0.947051	1.04912	1.10384	0.870506	0.365921	0.10539	0.0613709
Crispy Melon (121)	1.787	1.12255	1.11955	1.11859	0.920147	1.09596	1.09906	0.779397	0.40523	0.108894	0.069572
Chocolate Dipt Raspberries (104)	1.784	1.03512	1.01059	1.01732	0.980072	1.03341	0.985318	0.927197	0.279052	0.239659	0.211006
City of Angels (163)	1.77	0.950851	1.03425	0.962733	1.02092	1.06006	0.993921	0.770068	0.507371	0.233316	0.193318
Blue Pom (Pomegranate) (76)	1.716	0.988505	1.15159	1.18601	1.1969	1.23346	1.08231	0.853836	0.502772	0.297436	0.232063
Missed Her Cookie (88)	1.692	1.07252	1.02591	1.02108	0.993961	1.09151	1.06856	0.861102	0.274494	0.148634	0.125829
Pomegranate (134)	1.683	1.16676	1.03558	1.03919	1.01108	0.943048	0.877	0.762129	0.338256	0.145797	0.140522
Root Beer (94)	1.664	0.986488	1.00127	0.998886	1.01659	1.05409	0.989912	0.850913	0.290264	0.208618	0.168495
Honey Vanilla Tobacco (119)	1.663	1.0585	1.05677	0.987034	0.922216	0.981137	1.00255	0.847138	0.20848	0.102176	0.089598
Banana (114)	1.649	1.02168	1.09035	1.0691	1.05808	1.15603	1.16339	0.899923	0.327976	0.200527	0.159824
Strawberry Pops O'Tart (120)	1.56	1.03574	0.998633	0.988238	0.989151	1.01291	0.975689	0.8468	0.164102	0.105589	0.100192
Blue Moo (106)	1.558	0.992559	1.11476	1.1059	1.03101	1.11731	1.11235	0.894663	0.263985	0.146811	0.125328
French Vanilla Hazelnut Espresso (86)	1.555	0.962501	0.98743	1.00451	0.984242	1.05796	1.04446	0.823607	0.236707	0.151109	0.161781
Double Espresso (137)	1.466	0.959223	1.04969	1.12243	0.996891	0.946886	0.85012	0.695634	0.4237	0.24787	0.186972
Grape Soda (103)	1.431	1.0072	0.961836	1.01063	0.996404	1.04849	0.965478	0.806758	0.334097	0.344986	0.251989
Banana Pudding Southern Style (165)	1.429	1.06124	1.00514	1.11334	1.08209	1.18953	1.11837	0.821979	0.271993	0.211003	0.168222
Blueberry Cinnamon-Streusal Muffin (100)	1.426	0.992887	0.993467	1.0083	0.964017	0.988541	0.879218	0.70092	0.367842	0.222011	0.18519
Banana Nut Bread Smoothie (42)	1.413	1.0159	0.99683	0.985262	0.917735	1.00144	1.08515	0.7452	0.269685	0.173255	0.160694
Angel Lust (23)	1.401	1.04561	1.02009	1.03996	1.01058	1.09254	1.07939	0.786748	0.274776	0.163152	0.141211
Menthol Tobacco (132)	1.383	0.958598	1.09131	1.15619	1.09543	1.04681	0.996913	0.84985	0.299807	0.29955	0.187103
Vanilla Tobacco (8)	1.363	0.970787	0.966149	0.980237	0.963563	0.998878	0.953187	0.720508	0.164999	0.0918903	0.0802419
French Vanilla Cinnamon Coffee (83)	1.347	0.997104	1.01173	1.00834	1.0139	1.02275	0.891513	0.720265	0.241857	0.149099	0.117691
Clove Cigar (123)	1.346	0.964629	1.13299	1.1289	0.98015	1.05052	1.0382	0.658111	0.341617	0.0916806	0.0654152
Chai (84)	1.321	1.01897	0.961607	1.05197	0.996434	0.896077	0.794058	0.68415	0.302203	0.136215	0.0989107
Caramel Apple (111)	1.312	0.950815	1.0701	1.08323	1.04354	1.14485	1.13067	0.759322	0.233652	0.137198	0.120908
Apple Pie (122)	1.29	1.03925	1.06487	1.04462	0.952616	0.984448	0.885262	0.701932	0.220294	0.161942	0.109624
Mt. DUDE (29)	1.275	1.04496	0.981381	1.02253	0.916274	0.982307	0.909074	0.713394	0.44348	0.278821	0.272284
Candy Cane (60)	1.188	1.06182	1.01505	0.964356	0.872049	0.939313	0.885565	0.655695	0.258745	0.232044	0.159618
Banana Pudding (166)	1.187	1.02928	0.999103	0.952647	1.03471	1.09644	1.0649	0.724381	0.231694	0.232415	0.152086
Arctic Raspberry (78)	1.117	0.951994	0.994803	0.896093	0.839584	0.857627	0.82682	0.600056	0.13435	0.167279	0.10956
Dulce de Leche (73)	1.105	1.02353	1.04021	0.954461	0.913527	0.973278	0.924325	0.60578	0.102493	0.098259	0.0822577
Arctic Blueberry (62)	1.098	0.966874	0.978984	0.954367	0.856712	0.931603	0.895863	0.684454	0.368883	0.409214	0.29219
Circus Guava (75)	1.087	1.02055	1.03624	0.924887	0.849209	0.966374	0.9307	0.581676	0.105836	0.097571	0.0840247
Black Cherry (125)	0.8074	1.22884	1.17656	1.06371	0.887472	0.842896	0.756172	0.603205	0.322298	0.105459	0.0823558
Vanilla Custard (51)	0.7531	1.01679	1.01988	0.979703	0.920381	0.981452	0.888247	0.430386	0.230333	0.201147	0.11668
Chocolate Moo (74)	0.7213	0.982334	1.0313	0.994117	0.939095	0.968285	0.908307	0.415164	0.212639	0.178673	0.133367
Biscotti (89)	0.7088	0.912788	1.13987	0.960212	0.955282	1.05448	0.842418	0.409544	0.0976408	0.078648	0.037973
Chocolate Covered Raisins (54)	0.7074	0.982971	1.06148	1.03157	0.987227	1.1179	1.00583	0.402664	0.220417	0.192896	0.196871
Cinnamon Roll (15)	0.6756	0.974513	1.18173	1.21178	1.23334	1.26166	0.989743	0.438251	0.287583	0.156392	0.135176
Banana Pudding Southern Style (129)	0.6735	0.991734	1.13559	1.21321	1.18968	1.30472	1.01902	0.395758	0.180098	0.150855	0.12798
Chocolate Fudge (82)	0.657	1.06306	1.04136	0.999894	0.952923	0.925342	0.854961	0.432313	0.18044	0.239515	0.130151
Cotton Berry (108)	0.6524	0.936762	0.968932	0.904386	0.845639	0.895251	0.716351	0.347265	0.0865219	0.0621484	0.0386589
Bavarian Creme Donut (115)	0.592	1.00495	1.0124	0.996239	0.910314	0.956221	0.755862	0.40369	0.181513	0.182185	0.105013
Butter Crunch (135)	0.5883	1.05877	1.29596	1.21653	1.02187	0.974269	0.845261	0.569502	0.198705	0.104491	0.0924271
Sugar Cookie (93)	0.5854	1.1566	1.12461	0.943085	0.863629	0.865169	0.777996	0.304207	0.0770143	0.0740277	0.0379269
Arctic Strawberry (102)	0.5708	1.00314	0.903299	0.875856	0.807724	0.680748	0.644246	0.444299	0.155456	0.148609	0.121399
Kola (2)	0.5227	0.973085	1.17034	1.20534	1.20725	1.29947	0.954341	0.376286	0.256829	0.248827	0.205556
Cuba Libre (30)	0.5	0.940718	0.906499	0.85467	0.792748	0.828972	0.726682	0.388913	0.324657	0.301283	0.258902
Black Coffee (90)	0.451	0.945118	0.962298	0.984286	0.953577	0.91506	0.697129	0.293458	0.112414	0.14395	0.138094
Peach Tea (139)	0.4453	0.949057	0.873275	0.869143	0.744893	0.678918	0.577431	0.39074	0.164145	0.141987	0.124408
Chocolate Tobacco Heaven (126)	0.4134	0.926363	1.36886	1.25857	1.0628	1.02971	0.796276	0.464851	0.178729	0.0968861	0.0878051
Menthol (138)	0.401	1.01914	1.06187	1.07392	0.985274	0.886388	0.715411	0.413445	0.285731	0.280372	0.148116
Chocolate Pecan Fudge (95)	0.3911	1.12581	1.24457	1.0317	0.9808	0.96091	0.730232	0.146835	0.0813474	0.0610247	0.0372387
Cool Mint (124)	0.3904	1.00815	1.01252	0.836539	0.805917	0.697939	0.612296	0.279932	0.0996427	0.0778752	0.0864281
Arctic Tobacco (68)	0.3043	0.998686	1.13201	1.13027	0.982341	0.849156	0.704032	0.344545	0.303282	0.294107	0.162914
Pumpkin Pie (127)	0.287	0.732441	0.795277	0.700354	0.599848	0.564231	0.467005	0.18798	0.100175	0.112116	0.139007
Chocolate Banana (87)	0.2779	0.998717	1.12112	0.989756	0.857859	0.867785	0.516	0.11247	0.0717557	0.0528201	0.041687
Cherry Kola (16)	0.2616	0.971376	0.928858	0.842559	0.743449	0.681131	0.457406	0.142283	0.0797629	0.0529749	0.045468
Kola (131)	0.2435	0.986128	1.15221	1.08558	0.96219	0.889975	0.556334	0.264827	0.1335	0.15137	0.15763
Hot Cinnamon Candies (130)	0.2394	1.01872	1.2966	1.33599	1.31595	0.931314	0.650332	0.290171	0.230121	0.245617	0.192146
Mojito (160)	0.192	1.0108	1.01417	0.954522	0.906533	0.711464	0.590395	0.26344	0.146645	0.175662	0.177941
Hot Cinnamon Candies (4)	0.1905	0.983498	1.18002	1.21412	1.19613	0.858005	0.498329	0.235631	0.18711	0.198161	0.140514
Green Gummies (159)	0.1708	1.041	1.04375	1.06183	0.820197	0.715754	0.572659	0.254489	0.138673	0.170723	0.188454
Vanilla Bean (140)	0.156	1.0152	1.01704	0.849469	0.824048	0.678542	0.261362	0.131609	0.0582883	0.0578407	0.047996
Menthol Tobacco (10)	0.1419	0.764333	1.1044	1.03706	0.858691	0.663966	0.51215	0.338014	0.121636	0.131624	0.0880287

## Sheet: Fig-3G
	LC50
1	5.997
2	5.673
3	5.368
4	5.248
5	5.206
6	4.988
7	4.707
8	4.639
9	4.504
10	4.342
11	4.186
12	4.041
13	4.041
14	4.037
15	3.972
16	3.971
17	3.936
18	3.854
19	3.804
20	3.748
21	3.73
22	3.725
23	3.703
24	3.696
25	3.675
26	3.674
27	3.657
28	3.657
29	3.633
30	3.592
31	3.59
32	3.577
33	3.563
34	3.519
35	3.506
36	3.459
37	3.319
38	3.287
39	3.285
40	3.249
41	3.239
42	3.238
43	3.225
44	3.2
45	3.146
46	3.14
47	3.103
48	3.046
49	2.998
50	2.962
51	2.933
52	2.865
53	2.809
54	2.767
55	2.752
56	2.695
57	2.67
58	2.668
59	2.664
60	2.646
61	2.643
62	2.642
63	2.598
64	2.592
65	2.553
66	2.536
67	2.45
68	2.423
69	2.347
70	2.344
71	2.307
72	2.272
73	2.24
74	2.227
75	2.156
76	2.127
77	1.949
78	1.948
79	1.926
80	1.892
81	1.855
82	1.806
83	1.787
84	1.787
85	1.784
86	1.77
87	1.716
88	1.692
89	1.683
90	1.664
91	1.663
92	1.649
93	1.56
94	1.558
95	1.555
96	1.466
97	1.431
98	1.429
99	1.426
100	1.413
101	1.401
102	1.383
103	1.363
104	1.347
105	1.346
106	1.321
107	1.312
108	1.29
109	1.275
110	1.188
111	1.187
112	1.117
113	1.105
114	1.098
115	1.087
116	0.8074
117	0.7531
118	0.7213
119	0.7088
120	0.7074
121	0.6756
122	0.6735
123	0.657
124	0.6524
125	0.592
126	0.5883
127	0.5854
128	0.5708
129	0.5227
130	0.5
131	0.451
132	0.4453
133	0.4134
134	0.401
135	0.3911
136	0.3904
137	0.3043
138	0.287
139	0.2779
140	0.2616
141	0.2435
142	0.2394
143	0.192
144	0.1905
145	0.1708
146	0.156
147	0.1419
