# Supplementary material for: Evaluation of e-liquid toxicity using an open-source high-throughput screening assay
Source: PLoS Biol. 2018 Mar 27;16(3):e2003904. doi: 10.1371/journal.pbio.2003904 (PMC5870948; doi:10.1371/journal.pbio.2003904)
Supplement: S4 Data — (XLSX) [file pbio.2003904.s007.xlsx]

## Sheet: Fig_4A
Treatment (%)	PBS
0.03	1.34157	1.23524	1.16349	1.0051	0.981941	0.775284	1.0242	0.742963	0.877604	1.22694	0.961493	0.796735	1.34529	1.10801	1.35843	1.21332	0.927475	1.24999	1.12851	1.33695	1.19111	1.3847	1.20715	1.18257	1.21521	0.817633	0.892564	1.07905	1.02049	1.11516	1.43437	1.01021	1.27828	0.962418	0.952726	0.901981	1.06457	1.04856	1.07131	1.09979	1.12026	1.14019	1.05309	0.978016	0.98044	0.966061	0.856394	0.956037	1.05274
0.1	1.61851	1.57767	1.56327	1.11756	1.06448	1.03856	1.35222	0.994662	1.1157	1.02709	1.08621	0.8919	1.54921	1.3125	1.45392	0.936619	0.897292	1.00763	1.94149	1.50974	1.76968	1.49381	0.823158	1.42672	1.10662	1.06662	1.05523	1.20605	1.1533	1.19712	1.36688	1.06806	1.19127	0.924718	0.956726	0.885473	1.16234	1.1071	1.131	1.14568	1.20265	1.18525	1.22044	1.04242	1.05921	0.681676	1.00958	1.0409	1.14165
0.3	1.71656	1.77524	1.62368	1.4676	1.33613	1.4042	1.35771	1.0654	1.19088	1.39745	1.11296	1.17504	1.36204	1.58433	1.54261	1.00666	1.26982	1.09384	1.38458	1.60793	1.39413	1.49758	0.944143	1.32561	1.04925	1.15834	0.990976	1.28646	1.24772	1.62283	1.59424	1.31953	1.68264	1.10139	1.08396	0.910963	1.22613	1.16261	1.21568	1.25032	1.23683	1.27918	1.18074	1.13187	1.10771	1.39449	1.04673	1.11554	1.16656
1	1.81095	1.13985	1.69221	1.45714	1.21873	1.36305	1.17074	1.12825	1.0185	1.23232	1.11022	1.02968	1.58243	1.29534	1.52049	0.911851	0.799032	0.807541	1.89921	1.42324	1.76351	1.52059	0.833419	1.10463	1.01375	0.966845	0.950169	1.24332	1.15924	1.18727	1.75668	1.21961	1.56905	0.918858	0.978057	0.940387	1.06855	1.10318	1.113	1.19223	1.34195	1.26003	1.15227	1.0615	1.02067	1.03058	0.973617	1.08136	1.08939
2.75	0.959614	1.02822	1.00028	1.12746	1.01593	1.05746	1.28313	1.08553	1.16871	0.980928	0.926654	0.934473	0.993356	1.12219	0.990179	1.22261	1.01411	1.12108	1.34377	1.34613	1.15984	1.03281	1.01505	1.06884	1.18257	1.04784	1.12022	0.985367	1.06085	1.10672	1.03927	1.0357	1.03435	0.967098	0.864102	0.885001	1.15143	0.998431	1.09305	1.25685	1.0353	1.06099	1.01835	1.06324	1.05978	0.972147	1.19717	1.21933	1.04881
3	1.96082	1.13757	1.90553	1.40083	1.43743	1.12475	1.02823	0.848278	1.02919	1.42075	1.10925	1.35408	1.3113	0.928655	1.4222	1.03413	0.946913	0.981426	1.61108	1.1674	1.4939	1.12741	1.11112	0.97711	1.01665	1.04201	0.749656	1.27103	1.15903	1.30445	1.24592	1.26737	1.47883	1.02355	1.0758	1.06203	1.36049	1.23094	1.65023	1.61733	1.2899	1.40215	1.26918	1.03287	1.07374	1.18677	1.06496	1.14259	1.37293
3.5	1.15345	1.45637	1.23418	1.2462	1.2515	1.02861	1.07614	0.98622	0.830996	1.20042	0.743969	0.909726	1.09273	1.17057	1.43304	1.09512	1.18446	1.28429	1.36234	1.00823	1.58059	1.03258	0.992017	1.1495	1.05867	1.02927	1.20231	1.06322	1.08496	1.06604	0.985325	1.00985	1.02302	0.979643	1.10411	0.975681	1.07533	1.0709	1.05003	1.10533	1.05041	1.11767	1.04264	1.01121	1.05848	1.04531	0.965516	0.955407	1.05216
5.5	1.34861	1.25449	1.32255	1.04726	1.00595	0.975908	0.901703	0.873365	0.921718	1.39192	0.936836	1.13043	1.52358	1.01867	1.33346	1.2844	1.19503	0.961713	1.50091	1.29176	1.53569	1.34909	1.20805	1.35153	1.21372	0.877131	1.24056	1.04667	1.07016	1.06452	0.989255	0.960122	0.928795	0.91699	1.01633	1.12318	1.0905	1.08072	1.15117	1.32384	1.0561	1.1505	1.01052	1.0089	1.03334	1.03842	1.02581	0.992262	1.09248
7	1.31377	1.34225	1.30153	1.09675	1.12219	1.01057	1.08266	0.953623	1.07531	1.05258	1.22617	0.907946	1.43332	1.44052	1.41149	1.3352	1.01496	1.30944	1.36481	1.32578	1.31808	1.32438	1.35999	1.22303	1.13206	1.04003	0.946605	1.14821	1.08434	1.17458	1.04943	1.40763	1.16081	1.00017	1.01486	1.05772	1.1256	1.19248	1.11605	1.11043	1.40435	1.06403	1.14691	1.12681	1.07282	1.02522	1.0394	1.05482	1.00426
11	1.59276	1.48779	1.47537	1.41114	1.52449	1.42068	1.36485	1.28804	1.203	1.42362	0.842945	1.09016	1.50892	1.50124	1.24774	1.25398	1.02362	1.25421	1.9259	1.62523	1.88575	1.45561	1.13856	1.25985	1.08119	1.09451	1.02214	1.21604	1.14472	1.24659	1.34709	1.2865	1.26759	1.00123	1.21331	1.02252	1.51232	1.13031	1.22191	1.63004	1.42173	1.51398	1.14546	1.06839	1.07417	1.13674	1.04338	1.16201	1.12101
14	1.73172	1.81794	1.5592	1.43961	1.09957	1.40822	1.30772	1.13431	1.18128	1.47055	0.878734	1.26495	1.76564	1.58261	1.62815	0.981147	0.933198	1.01099	1.33447	1.89535	1.37394	1.62594	0.802625	1.08095	1.15449	1.06975	1.10148	1.27901	1.18118	1.26799	1.45799	1.33438	1.30775	1.2323	1.20746	1.07364	1.20241	1.18575	1.04417	1.27124	1.26426	1.2828	1.32869	1.08953	1.26131	1.04756	0.994006	1.27473	1.10115
22	1.4264	1.60555	1.55265	1.2366	0.942473	1.29261	1.22321	0.959702	1.02194	1.27021	1.12554	1.04107	1.09416	1.11362	0.951969	0.798122	1.0078	0.805888	1.71619	1.21454	1.30831	1.63914	0.822457	1.25258	1.29031	0.844924	0.987993	1.34024	1.11371	1.19026	1.03608	1.16398	1.04142	0.992669	1.15596	0.942479	1.23294	1.06798	1.20429	1.17972	1.25828	1.10181	1.34377	1.08606	1.23246	1.34608	0.985673	1.27951	1.22956
28	1.93817	1.51929	1.91876	1.36484	1.21773	1.32999	1.32105	1.22406	1.27584	0.933322	1.27214	1.26469	1.57672	1.16198	1.62275	1.14364	0.822165	0.977592	1.35173	1.22672	1.46991	1.38123	1.01338	1.1267	1.29636	1.18128	1.22628	1.45248	1.16681	1.28085	1.75914	1.02089	1.72853	1.19521	1.08894	1.64127	1.33532	1.24503	1.71247	1.29185	1.55525	1.31194	1.38898	1.20781	1.25551	1.33527	1.28706	1.15533	1.37976
Treatment (%)	Blueberry Tobacco									Popcorn												Key Lime Pie									Banana Pudding
0.03	1.17204	1.06686	1.10008	1.08133	1.05566	1.03935	0.991113	1.0023	0.984368	1.11337	1.079	1.23377	1.15945	1.04179	1.22523	0.832947	0.892021	0.88368	0.91991	0.942221	1.01162	0.994169	1.04418	0.991552	0.89491	0.97561	0.890594	0.99483	1.05763	0.957129	0.886847	0.972968	0.897187	0.994435	1.08571	1.10938	1.02794	1.36299	0.974907
0.1	1.0612	1.0616	1.0613	1.1992	1.10784	1.05087	0.992392	1.10256	1.00786	1.11997	1.10252	1.13351	1.13375	1.17937	1.22848	0.820485	0.853779	0.833577	0.903589	0.821925	0.96349	1.05866	1.07684	1.09489	1.01626	1.04908	1.02951	1.12231	1.19722	1.13198	1.02516	1.03875	1.0644	1.19805	1.03993	1.30679	0.971915	1.25201	0.970908
0.3	1.14733	1.11299	1.12537	0.958593	1.18532	1.17772	1.02132	1.00799	1.0245	1.07822	1.03521	1.13788	0.873094	1.07145	1.07651	0.733985	0.76806	0.868661	0.86017	0.848312	0.897825	1.06089	1.02892	1.03657	1.05125	1.04029	1.04327	1.13989	1.14278	1.10397	1.02582	1.05887	1.04901	1.0131	1.07719	1.19604	1.02995	1.01772	1.1164
1	1.13181	1.01764	1.04212	1.14527	1.08848	1.20872	0.997429	1.11517	0.983242	0.832892	1.02583	0.727219	0.698998	0.785132	1.23941	0.728945	0.725043	0.791329	0.787633	0.765203	0.901086	0.989341	0.955713	0.959044	0.971765	1.03253	0.949844	0.95504	1.01218	0.991669	0.927407	0.962815	0.790765	0.379248	0.781679	0.478226	0.719403	0.66535	0.814539
2.75	0.866765	0.91973	0.82488	0.849268	0.906695	0.855713	0.846974	0.896324	0.806217	0.763805	0.808954	0.831692	0.779835	0.675666	0.796046	0.699783	0.706372	0.666421	0.774835	0.727187	0.692419	0.439429	0.526198	0.483802	0.461026	0.569355	0.565386	0.437587	0.400028	0.382479	0.390222	0.417725	0.383732	0.11342	0.164994	0.122986	0.152281	0.187336	0.152549
3	0.870789	0.829085	0.867984	0.945517	1.03254	0.940574	0.912208	0.906129	0.908546	0.449787	0.498205	0.516686	0.456688	0.909501	0.789295	0.44248	0.577354	0.554543	0.660946	0.668096	0.718853	0.679161	0.633784	0.68	0.611029	0.64321	0.621583	0.470892	0.57544	0.487975	0.554668	0.539061	0.553525	0.142475	0.208678	0.16689	0.196238	0.190433	0.190828
3.5	0.848646	0.91659	0.850779	0.892653	0.857539	0.880871	0.800977	0.833082	0.850932	0.685282	0.673589	0.675951	0.787576	0.635373	0.720866	0.61702	0.584964	0.596387	0.642586	0.632843	0.635664	0.448271	0.438657	0.467031	0.341009	0.413716	0.386559	0.376359	0.362773	0.389841	0.383431	0.400907	0.388247	0.128441	0.143348	0.134212	0.159932	0.170865	0.15406
5.5	0.68438	0.690868	0.658332	0.684345	0.787187	0.699142	0.606621	0.712869	0.674328	0.49382	0.484537	0.419161	0.451015	0.452707	0.376491	0.430617	0.399871	0.404825	0.513494	0.492904	0.500579	0.250031	0.262208	0.257011	0.237161	0.266071	0.244785	0.176634	0.187917	0.170842	0.400033	0.416708	0.397603	0.120442	0.15972	0.151075	0.1674	0.171083	0.169764
7	0.557239	0.683495	0.525057	0.716864	0.728631	0.732006	0.574899	0.618273	0.582794	0.297966	0.323393	0.244206	0.331036	0.339018	0.28812	0.265697	0.313877	0.286247	0.319663	0.361824	0.307274	0.244921	0.254661	0.245223	0.223518	0.22158	0.225031	0.144135	0.149076	0.149156	0.411944	0.405089	0.408428	0.10033	0.132307	0.119148	0.177948	0.261659	0.193204
11	0.21662	0.26241	0.310925	0.338607	0.473552	0.395208	0.279836	0.30662	0.290101	0.209252	0.250714	0.21692	0.194771	0.251166	0.182998	0.235429	0.273924	0.24393	0.322557	0.341358	0.328989	0.224984	0.226798	0.218329	0.201445	0.199592	0.19876	0.139594	0.13629	0.139056	0.404988	0.405943	0.406712	0.108897	0.11753	0.115702	0.18554	0.194518	0.151902
14	0.212314	0.242278	0.216653	0.316768	0.338209	0.305972	0.276827	0.279992	0.273665	0.175053	0.181	0.171178	0.270002	0.3096	0.257427	0.249087	0.260743	0.250028	0.319468	0.29338	0.311521	0.220098	0.222069	0.216903	0.204133	0.200171	0.205472	0.144235	0.137919	0.141226	0.388494	0.387815	0.394185	0.09435	0.15774	0.104286	0.0931	0.147753	0.172542
22	0.202065	0.217795	0.215116	0.298587	0.326165	0.29501	0.287559	0.284096	0.281234	0.170332	0.237146	0.156838	0.199151	0.27606	0.202914	0.242312	0.25334	0.236885	0.316186	0.323705	0.319325	0.209268	0.20575	0.206135	0.193596	0.20274	0.198069	0.134848	0.13497	0.135886	0.310391	0.307335	0.293624	0.113534	0.125082	0.148938	0.130469	0.132016	0.122882
28	0.212219	0.234796	0.22368	0.339062	0.337193	0.331224	0.268297	0.277392	0.255354	0.136207	0.164484	0.143641	0.177757	0.199302	0.190049	0.232373	0.268624	0.239784	0.307231	0.307185	0.299433	0.192921	0.202979	0.189151	0.185301	0.180471	0.191026	0.14008	0.126799	0.127964	0.253378	0.253466	0.267939	0.075702	0.072582	0.083694	0.125869	0.111808	0.124334
[truncated: 443 more columns]

## Sheet: Fig_4B
Treatment (%)	PBS									PGVG									Blueberry Tobacco									Popcorn									Key Lime Pie									Banana Pudding
0	1.02656	0.920661	1.30324	1.04248	0.963106	0.957145	0.717693	1.15	0.709801	1.1067	0.912393	1.0625	1.19525	0.762328	1.28247	1.19585	1.16149	1.19167	0.951191	1.10797	1.02275	0.970949	1.01079	0.987889	1.04636	0.562	1.04358	1.12038	0.962322	0.989353	1.06726	0.740995	1.03808	1.16938	1.03847	1.12807	1.00843	1.01988	0.99953	1.04593	0.904127	0.985693	0.881564	0.969303	0.960947	0.912711	0.905714	0.892994	1.13
0.03125	1.26221	0.995395	1.09875	1.04436	1.03338	1.09612	1.09	1.19817	1.1861	1.16395	0.905078	1.18048	1.2329	1.12875	1.26208	1.41032	1.31051	1.22788	1.05582	1.18589	0.994441	0.967498	1.0315	0.927342	1.10439	1.30958	1.20606	1.1331	1.0943	1.08508	0.954949	0.975027	1.17612	1.17217	1.24273	1.30122	1.19638	1.06759	1.07935	1.07542	1.03589	1.02899	1.12018	1.12621	1.19724	1.34871	0.921297	1.16712	1.17173
0.3125	1.25967	1.01066	1.13119	0.941773	0.962792	1.1024	1.24737	1.16799	1.26966	1.0431	0.984901	1.03228	1.07197	0.974713	1.13565	1.2302	1.0459	1.25155	1.03737	1.09589	1.0466	1.14757	0.912284	0.944283	1.1225	1.23205	1.15592	1.03483	0.969	1.00176	1.03777	0.968753	1.06977	1.10579	1.08443	1.09464	1.03101	0.968682	1.09525	1.14443	0.942714	0.984752	1.17356	1.31979	1.12482	1.06504	0.963912	1.09112	0.959027
3.125	1.13087	0.973134	1.06472	1.2122	1.0635	1.11463	1.29148	1.01248	1.20931	1.08762	0.979176	0.665293	0.834796	0.843267	0.76672	1.05333	0.858817	0.999478	0.904124	0.93052	0.844019	0.581942	0.487513	0.527042	0.552893	0.568676	0.597458	0.984583	0.965502	0.931156	0.790249	0.492219	0.525159	0.649452	0.217	0.491615	0.621407	0.559711	0.663067	0.223679	0.120153	0.175994	0.536181	0.516219	0.494865	0.507874	0.370809	0.507874	0.120153
6.25	1.14614	1.08762	1.15218	1.28717	1.08891	1.05816	1.35275	1.30076	1.38339	0.809355	0.621725	0.820486	0.463985	0.365165	0.415045	0.566819	0.571926	0.532003	0.617272	0.651618	0.629675	0.196699	0.296775	0.216464	0.340742	0.317995	0.37138	0.57593	0.377805	0.589923	0.154348	0.170347	0.169406	0.276678	0.262752	0.283178	0.443635	0.437592	0.455401	0.146819	0.126741	0.138662	0.328672	0.207509	0.186154	0.450949	0.42678	0.464306	0.124859
12.5	1.42345	1.21578	1.2797	1.15886	1.22255	1.19306	1.00644	1.24041	0.895	0.462716	0.545718	0.487839	0.154662	0.165642	0.157171	0.260431	0.245575	0.24279	0.381939	0.385755	0.402928	0.114506	0.120153	0.124545	0.205188	0.194975	0.202867	0.4395	0.518369	0.463034	0.122663	0.13678	0.126741	0.177798	0.188476	0.181976	0.285898	0.356498	0.346003	0.126741	0.155603	0.12329	0.162479	0.18569	0.188476	0.306569	0.351728	0.305615	0.118271
25	1.28543	1.05232	1.10288	1.15479	0.859893	1.03589	0.957233	0.78	1.12528	0.262365	0.278902	0.273495	0.112937	0.123918	0.126427	0.169442	0.174085	0.16805	0.263637	0.281764	0.269679	0.101644	0.136466	0.105722	0.165729	0.195439	0.181976	0.292258	0.277629	0.331056	0.109487	0.117643	0.12329	0.191725	0.181048	0.196367	0.260775	0.257594	0.268407	0.179131	0.122349	0.154662	0.243718	0.200545	0.26693	0.249008	0.254732	0.265545	0.118898
50	1.38147	1.10638	1.18334	0.83762	0.785229	0.820052	0.621	0.85	1.13457	0.206711	0.205121	0.215934	0.10133	0.101016	0.100389	0.161086	0.167121	0.162479	0.240103	0.352046	0.25346	0.108859	0.106977	0.113251	0.179191	0.181976	0.184298	0.32247	0.36731	0.338689	0.15372	0.145878	0.170034	0.222364	0.193118	0.199153	0.238513	0.32565	0.257594	0.130506	0.146191	0.139603	0.266466	0.262752	0.272036	0.159645	0.173002	0.167595	0.08784
[truncated: 5 more columns]

## Sheet: Fig_4C
Treatment (%)	PBS									PGVG									Blueberry Tobacco									Popcorn									Key Lime Pie									Banana Pudding
0	1.23666	0.986997	1.2658	0.941411	0.921156	0.9781	0.954721	0.905495	1.0051	1.06828	0.929335	1.00203	0.962431	1.01135	0.897589	1.17821	1.06381	0.964197	0.846216	1.02902	0.904798	0.9288	0.253	0.915169	0.404	0.850721	0.949175	1.04067	0.955712	0.98853	1.02192	0.938481	1.0046	1.0682	1.03538	1.19369	1.07778	1.08177	1.1333	1.06804	1.02383	1.0516	1.04624	0.709	1.13707	0.999572	0.879341	0.954485	1.18931
0.03125	1.25813	0.9643	0.98393	1.06613	0.857334	0.24	1.14539	1.0095	0.893708	1.42559	1.11183	1.13729	1.1832	0.952876	1.11912	1.28637	1.12551	0.451	0.990064	1.05049	1.02503	0.933004	0.9981	0.982303	0.853263	1.02128	0.984997	1.16734	1.03791	1.08699	1.02944	0.920265	1.11517	0.933459	0.884695	1.11973	1.07042	1.06521	1.11643	0.991985	0.95708	1.06804	1.23021	1.13869	1.13175	1.05999	0.991291	0.942524	0.945233
0.3125	1.42406	1.40873	1.33358	1.16192	0.887143	1.08957	1.18514	1.04301	1.13476	0.998038	1.06919	0.625691	1.14396	1.00154	1.12141	1.18837	1.03838	1.04994	0.938843	0.696234	0.716784	0.996571	1.03695	0.904213	1.07051	1.14701	0.991006	1.07625	1.0787	0.971661	0.993004	0.899755	0.940902	0.92537	0.392	0.864588	1.21672	1.02779	1.07226	0.98931	0.937844	1.05249	1.20548	0.814	1.19207	1.05754	0.868606	0.970741	0.846633
3.125	1.45933	1.10539	1.13268	1.06358	0.744721	1.03479	1.14539	0.905957	1.06935	1.06245	1.09741	1.20691	1.02804	0.916825	0.905742	1.09339	0.996553	1.05757	0.930562	0.898971	0.975035	0.843831	0.839882	0.640134	0.65081	0.855112	0.765903	1.15968	1.17624	1.25138	0.950966	0.878098	0.852621	1.1618	0.925832	1.21426	0.849283	0.974115	1.07196	0.783193	0.205	0.906506	0.895095	0.929992	1.07444	0.260091	0.275427	0.259478	0.097071
6.25	1.15109	1.06766	1.12655	1.13492	1.05249	0.986762	1.19877	1.14308	1.19253	1.02748	0.938843	1.01	0.627268	0.411087	0.654529	0.746952	0.797335	0.787397	0.945897	0.966447	0.991291	0.518732	0.480387	0.57835	0.576392	0.905	0.664445	1.02503	1.07625	1.04619	0.43338	0.407393	0.412234	0.927	0.444196	0.624232	0.500246	0.500246	0.540118	0.139365	0.159237	0.133122	0.424	0.176338	0.286578	0.233714	0.18556	0.219299	0.083823
12.5	1.61453	1.24862	1.2615	1.13377	1.00014	1.15262	1.25655	1.12366	1.24846	0.704516	0.686726	0.497179	0.283952	0.246245	0.333762	0.435876	0.407449	0.362152	0.618943	0.512514	0.582445	0.270067	0.255926	0.239238	0.389423	0.509139	0.370934	0.430929	0.298123	0.500246	0.166626	0.14446	0.167518	0.688	0.158311	0.211467	0.239541	0.2742	0.248743	0.104969	0.100511	0.107008	0.157387	0.133814	0.173102	0.170838	0.211324	0.185867	0.080256
25	1.52926	1.05233	1.3526	0.981284	0.364	0.938991	1.05918	1.08391	0.96697	0.171452	0.169305	0.179733	0.079364	0.073122	0.070064	0.148142	0.147218	0.158542	0.217152	0.218072	0.228193	0.068791	0.079619	0.077198	0.13936	0.148374	0.14976	0.18648	0.188321	0.194148	0.072994	0.089428	0.076307	0.152534	0.123414	0.145369	0.246596	0.253037	0.252117	0.067007	0.062803	0.065988	0.10192	0.115094	0.11856	0.160103	0.189241	0.196909	0.051083
50	1.54398	1.16918	1.19311	0.872748	0.696441	0.900137	1.14932	1.01273	1.19485	0.080665	0.150289	0.08956	0.051338	0.047389	0.041147	0.119716	0.091982	0.084818	0.146301	0.082812	0.159183	0.044459	0.059873	0.049555	0.135894	0.113938	0.121565	0.176359	0.268986	0.218992	0.066115	0.05758	0.044459	0.136125	0.095449	0.107467	0.156729	0.233101	0.187401	0.070574	0.074523	0.069045	0.136587	0.136587	0.134507	0.064716	0.09232	0.09232	0.036434
[truncated: 5 more columns]

## Sheet: Fig_4D
	Flavor	HEK	hASMC	A549
1	PGVG	5.55948	5.42412	9.50928
2	Blueberry Tobacco	5.99714	3.41702	10.1477
3	Grape!	4.04084	3.1942	7.47874
4	Strawberries & Champagne	3.70282	2.85532	7.2082
5	Popcorn	3.51863	3.44249	7.19905
6	Battle Frogs	3.19993	2.94898	6.78991
7	Key Lime Pie	2.55277	1.93569	4.45174
8	Blue Pomegranate	1.52516	3.13442	7.45354
9	Blueberry Cinnamon	1.42642	0.46206	3.53883
10	Banana Pudding	1.18694	1.21157	0.873557
11	Cinnamon Roll	0.583215	0.267495	2.89904
