# Supplementary material for: Evaluation of e-liquid toxicity using an open-source high-throughput screening assay
Source: PLoS Biol. 2018 Mar 27;16(3):e2003904. doi: 10.1371/journal.pbio.2003904 (PMC5870948; doi:10.1371/journal.pbio.2003904)
Supplement: S5 Data — (XLSX) [file pbio.2003904.s008.xlsx]

## Sheet: Fig_5A
Air	PG/VG	Banana P.	Bavarian C.D.	Black coffee	Blueberry T.	Candy Cane	Cherry Kola	Chocolate B.	Chocolate C.R.	Cinnamon Roll	Coconut W.	Death Flirt	Hot cinnamon C.	Pillow fight	Root Beer	Strawberry
1.2841	0.783856	0.571202	0.134647	0.045472	0.960226	0.233587	0.0484422	0.197882	0.116833	0.625778	0.28746	0.026236	0.021639	0.500574	0.265113	0.639259
1.09356	0.753812	0.652038	0.377652	0.524622	0.979246	0.495843	0.0362574	0.555801	0.455512	0.815173	0.604944	0.047263	0.015654	0.71757	0.627472	0.265986
1.01664	1.09785	0.528109	0.665885	0.596657	1.21849	0.837479	0.0353658	0.498527	0.551973	0.635329	0.655901	0.468649	0.017219	1.02294	0.633556	0.0371489
0.953164	0.945371	1.08207	0.604305	0.677022	1.00451	0.766378	0.040418	0.314641	0.367607	0.760064	0.689903	0.405096	0.01593	1.11195	1.08496	0.0213978
1.25135	0.981062	0.4925	0.532687	0.447859	0.955002	0.897506	0.0243697	0.241897	0.390343	0.686904	0.760561	0.129002	0.015193	0.817172	0.774973	0.178018
1.05764	0.588457	0.699361	0.224583	0.482863	1.24821	0.513851	0.0921294	0.10175	0.190444	0.669903	0.570184	0.019701	0.015562	0.167452	0.33062	0.153054
1.21652	0.884482	0.619017	0.07772	0.24815	1.03743	0.700175	0.518586	0.311754	0.73515	0.176348	1.01217	0.807619	0.038654	0.617694	0.019733	1.07969
0.960788	1.07291	0.608061	0.259661	0.356949	1.14099	0.711793	0.803965	0.373811	0.752584	0.251231	0.981482	0.896254	0.041278	0.75266	0.172427	1.24142
1.01137	1.16725	0.724079	0.780772	0.780046	1.16473	0.83372	0.825877	0.692351	0.755674	0.587309	0.980821	0.971604	0.031973	0.827492	0.921626	1.08908
0.867304	1.18426	0.652365	0.924147	0.837973	1.26021	0.910798	0.652928	0.398962	0.773399	0.758417	1.04574	0.955229	0.020814	0.95587	0.880252	1.18221
1.09064	1.08887	0.520392	0.667138	0.308701	0.623226	0.772003	0.658406	0.345371	0.861645	0.307152	1.07764	0.888357	0.015602	0.939738	0.452362	1.10421
0.763402	0.974472	0.298883	0.33188	0.582943	0.983498	0.738993	0.527977	0.16868	0.325056	0.114014	0.945114	0.423868	0.0099	0.754899	0.107709	1.05256
0.908166	0.730236	0.547126	0.29767	0.253596	0.476119	0.962567	0.236362	0.914719	0.251594	0.41359	0.832915	0.582287	0.012821	0.764798	0.019659	0.658447
1.02646	0.783953	0.411901	0.649151	0.559695	0.957895	0.936323	0.299165	0.894022	0.24709	0.57028	0.862048	0.834205	0.016732	0.778418	0.039317	0.65972
0.998827	0.937627		0.962339	0.802781	0.94474	0.995611	0.269603	0.98507	0.809697	0.872054	0.907579	0.970506	0.077902	0.898638	0.230812	0.742892
0.954738	1.06022		0.886575	0.819979	0.878542	0.988537	0.247254	0.829647	0.933856	0.791086	0.970048	0.961766	0.044601	0.890781	0.503434	0.796077
1.21285	0.98978		0.742806	0.355826		1.00405	0.329294	0.390975	0.234351	0.75045	1.05245	0.796457	0.017601	0.896019	0.529096	0.558018
1.16576	1.06651		0.317067	0.421705		0.865717	0.533123	0.531622	0.232531	0.6826	1.03281	0.253624		0.744893	0.097556	0.698336
1.22974						0.474594				0.0518					0.354787
1.086						0.526192				0.117432					0.628482
0.959116						1.0715				0.370647					0.581139
0.922468						0.859089				0.423363					0.670839
1.12449						0.764798				0.45638					0.658531
1.03232						0.459927				0.154486					0.317784
1.21414
1.06331
1.06298
1.06252
1.11194
1.0695
0.886588
0.862693
0.891016
1.01805
0.987648
1.02024
0.916643
0.868654
0.998701
1.02419
1.09861
1.08699
0.874437
0.879716
0.857318
0.866758
0.927079
1.03552
0.84389
0.747201
0.849907
0.89052
0.897446
1.01593
0.814155
0.753108
0.887183
0.897416
0.913304
1.03321
1.01271
0.979392
0.929054
0.919383
0.937331
0.576858
0.852517
0.86209
0.884189
0.989942
0.949031
1.00143
0.992553
1.05577
1.08384
1.07311
1.02592
1.05951
1.06944
0.861535
1.07036
1.13001
1.10697
1.10643
0.941727
0.916022
0.898278
0.817158
0.970799
1.02085
0.961498
0.949188
1.00681
0.961498
1.03353
1.12965

## Sheet: Fig_5B
Air	PG/VG	Bavarian CD	Black Coffee	Blueberry L.	Bubbly Berry	Chocolate B.	Chocolate CR	Hot Cinnamon C.	Raspberry
0.895277	0.885879	0.908081	0.646199	0.445715	0.489785	0.488575	0.53185	0.353546	0.6008
1.05147	0.891093	0.906415	0.733873	0.632138	0.543251	0.566576	0.654759	0.389275	0.57742
1.00882	0.917698	0.896418	0.852739	0.745691	0.749549	0.664032	0.784687	0.446703	0.722467
1.03333	0.881026	0.896418	0.841296	0.782779	0.732529	0.751482	0.80062	0.427249	0.675246
1.12125	0.975222	0.901416	0.671302	0.530676	0.580556	0.60289	0.712231	0.401621	0.498205
0.889852	0.879947	0.701472	0.744763	0.528552	0.576602	0.53582	0.612082	0.355043	0.486823
0.917518	1.04124	0.654415	0.598167	0.764303	0.379613	0.688304	0.22596	0.443201	0.341809
0.958325	0.925549	0.85817	0.823105	0.732029	0.83304	0.683268	0.774291	0.584219	0.911002
0.914103	0.668452	1.11466	0.906415	0.758435	0.578458	0.790711	0.704996	0.446558	0.812714
1.05306	0.591323	1.19616	0.678145	0.798044	0.855636	0.852826	0.658298	0.723559	0.792176
1.12101	0.734333	1.12425	0.841433	0.787775	0.772784	0.842753	0.786342	0.710129	0.900733
1.03598	0.758436	0.745505	0.654818	0.704156	0.290736	0.743705	0.506151	0.446558	0.677751
0.936574	0.751355		0.664003	0.595231	0.470184	0.668274	0.775523	0.419479	0.965342
0.864501	0.754967		0.587295	0.696343	0.586325	0.812922	0.784889	0.564127	1.02448
1.15316	0.773028		0.536956	0.83752	0.672495	1.07329	0.811115	0.462874	1.11033
1.10944	0.783865		0.680783	0.768839	0.732438	1.11958	0.771776	0.607522	1.1256
1.06164	0.899458		0.764682	0.763116	0.747424	1.19769	0.6931	0.587271	1.14277
0.874691	0.946418		0.436276	0.497933	0.423353	0.899711	0.539494	0.700096	0.848967
1.03547
0.981573
1.08789
0.977328
0.95241
0.965331
0.977587
0.996744
1.12819
0.996175
1.04834
0.85297
1.03521
1.02639
1.19288
1.01658
1.06004
0.6689
0.956534
1.05659
1.01619
0.961692
1.0516
0.957394
1.03873
0.932718
0.961001
0.82793
1.03913
1.20049
0.9718
0.966754
1.02764
0.993833
1.01503
1.02495
0.919811
0.960572
0.954881
0.90889
1.12592
1.12992
1.03964
1.20514
1.1248
1.3128
1.37226
1.20193
1.06064
0.934474
0.900733
1.0357
0.847922
0.850856
1.10419
0.989706
1.01682
0.979161
1.04544
0.897816
0.979728
1.12635
0.686476
0.854763
0.998056
0.323244
1.07946
1.0291
1.07107
1.15837
0.831002
1.10632
2.18904
2.42023
2.62252
2.62252
2.52137
2.21433
0.951987
1.05119
1.04356
1.1275
1.13514
0.908108
0.872932
0.91227
1.01343
1.03216
0.990946
0.882298
0.707151
0.812625
0.798242
0.831802
0.668797
0.752697
1.61427
1.84282
1.58534
1.34233
1.66345
1.46384

## Sheet: Fig_5C
PG/VG	Coconut W.	Candy Corn	Chocolate B.	B.N.B. Smoothie	Vanilla Bean
1.22274	0.6662	0.68015	0.383756	0.755372	0.988665
0.685485	0.876338	0.736617	0.381288	0.843513	0.695877
1.09178	0.77457	0.852699	0.32484	0.745414	0.773819
0.862427	0.586893	0.431146	0.28506	0.26817	0.440514
0.910884	0.943987	0.482941	0.270856	0.549482	0.139428
1.22669	0.627996	0.394967	0.418174	0.280414	0.152826
1.50768				0.747223	0.677134
1.40772				0.860664	1.14407
1.00442				0.186302	0.71938
0.728134				0.769316	0.840852
0.556243				0.134964	0.460075
0.795812				0.192036	0.795134
1.74724
0.911737
1.25172
0.886306
0.474902
0.728097

## Sheet: Fig_5D
	LC50	Vaped
PGVG	5.56	0.9495
Coconut water	5.54	0.8483
Pillow fight	3.59	0.7866
Death Flirt	2.59	0.5799
Candy Cane	0.89	0.7634
Bavarian Creme Donut	0.59	0.5243
Black coffee	0.63	0.5057
Chocolate Covered Raisins	0.76	0.4992
Chocolate Banana	0.41	0.486
Hot cinnamon candies	0.32	0.02469
Blueberry Tobacco	6	0.9896
Strawberry	3.47	0.6754
Banana Pudding	1.16	0.6005
Cherry Kola	0.48	0.3433
Cinnamon Roll (15)	0.68	0.5017
Root Beer	1.66	0.4543

## Sheet: Fig_5E
	LC50	Vaped
PGVG	5.56	0.8366
Raspberry	5.25	0.7897
Blueberry Lemonade	3.8	0.6872
Bubbly Berry	3.24	0.6119
Chocolate Covered Raisins	0.76	0.6738
Black Coffee	0.63	0.7035
Bavarian Creme Donut	0.59	0.9086
Chocolate Banana	0.41	0.7768
Hot Cinnamon Candies	0.32	0.5038

## Sheet: Fig_5F
Flavor	LC50	Vaped
PGVG	5.56	1
Coconut Water	5.54	0.746
Candy Corn	2.26	0.5964
Chocolate Banana	0.41	0.344
Vanilla Bean	1.07	0.65
Banana Nut Bread Smoothie	1.38	0.5277
