# Supplementary material for: Evaluation of e-liquid toxicity using an open-source high-throughput screening assay
Source: PLoS Biol. 2018 Mar 27;16(3):e2003904. doi: 10.1371/journal.pbio.2003904 (PMC5870948; doi:10.1371/journal.pbio.2003904)
Supplement: S6 Data — (XLSX) [file pbio.2003904.s009.xlsx]

## Sheet: Fig_7B
	Number of Chemicals	LC50
Kola (2)	9	0.5227
Peanut Butter Cookies (3)	11	2.347
Hot Cinnamon Candies (4)	14	0.1905
Solid Menthol (5)	4	1.948
Vanilla Tobacco (8)	15	1.363
Menthol Tobacco (10)	4	1.01
Popcorn (11)	5	3.519
Black Licorice (12)	9	3.748
Energon (13)	5	3.287
Peach Piano (14)	3	3.239
Cinnamon Roll (15)	14	0.6756
Cherry Kola (16)	11	0.2616
Marc's Burro Tobacco (17)	8	2.865
Slug Juice (18)	5	3.657
Captain Suckle (19)	7	3.249
Black Dragon (20)	7	3.936
Pillow Fight (21)	5	3.592
Desert Cow (22)	6	3.696
Angel Lust (23)	13	1.401
Crabtastic! (24)	7	3.633
Orphan Tears (25)	7	2.668
Battle Frogs (26)	5	3.2
Ambrosia (27)	14	2.67
Death Flirt (28)	8	2.592
Mt. DUDE (29)	6	1.275
Cuba Libre (30)	6	0.5
Valkyrie (31)	7	2.598
Grape! (32)	8	4.041
Georgia Juicy Peach (33)	5	4.186
Alchemy (34)	7	2.643
Strawberry Mango Smoothie (35)	16	3.73
RY4 Doubler (36)	3	3.972
Chicken and Waffles (37)	4	5.368
Trip in the Woods (38)	14	1.806
Blueberry Tobacco (39)	4	5.997
Raspberry (40)	4	5.248
Fruit Loopy (41)	10	1.892
Banana Nut Bread Smoothie (42)	11	1.413
Candy Corn (43)	10	2.272
Blackberry Panda (44)	7	2.767
Bahama Mama (45)	6	4.988
Watermelon (46)	3	4.342
Captain Zack (47)	7	3.674
RY4 Classic (48)	10	3.971
Barlett Pear (49)	10	3.225
Brittany's Blue Blend (50)	4	3.459
Vanilla Custard (51)	14	0.7531
Wintergreen (52)	7	2.962
Blackberry Lemonade (53)	5	3.046
Chocolate Covered Raisins (54)	14	0.7074
Blueberry Lemonade (55)	4	3.804
Bubble Gum (56)	7	3.675
Black Honey Tobacco (57)	12	2.998
DB's Dessert (58)	5	1.926
Blue DUDE (59)	4	3.59
Candy Cane (60)	10	1.188
5 Leaves Tobacco (61)	6	2.809
Arctic Blueberry (62)	5	1.098
Banana Yo! (Yogurt!) (63)	11	3.563
Caramel Corn Crunch (64)	9	2.933
10 Leaves Tobacco (65)	6	4.504
Peaches N Cream (66)	9	4.639
Briar Patch (67)	11	3.725
Arctic Tobacco (68)	5	0.3043
1 Leaf Tobacco (69)	4	3.657
Strawberry (70)	9	3.506
Marshmallow (71)	6	3.14
Coconut Water (72)	8	4.707
Dulce de Leche (73)	20	1.105
Chocolate Moo (74)	20	0.7213
Circus Guava (75)	13	1.087
Blue Pom (Pomegranate) (76)	7	1.716
Sweet Potato Pie (77)	12	2.695
Arctic Raspberry (78)	6	1.117
Bubbly Berry (79)	4	3.238
Black Hawk (80)	8	3.103
Icy Blast (81)	4	2.127
Chocolate Fudge (82)	12	0.657
French Vanilla Cinnamon Coffee (83)	13	1.347
Chai (84)	9	1.321
Chai Latte (85)	12	2.423
French Vanilla Hazelnut Espresso (86)	10	1.555
Chocolate Banana (87)	11	0.2779
Missed Her Cookie (88)	11	1.692
Biscotti (89)	11	0.7088
Black Coffee (90)	9	0.451
Key Lime Pie (91)	8	2.553
Tiramisu (92)	11	1.855
Sugar Cookie (93)	16	0.5854
Root Beer (94)	14	1.664
Chocolate Pecan Fudge (95)	9	0.3911
Buttery Nipple (96)	12	2.536
Cheesecake with Graham Cracker Crust (97)	10	2.646
Pixie Dust (98)	14	1.949
Cranberry Delight! (99)	13	2.642
Blueberry Cinnamon-Streusal Muffin (100)	13	1.426
Black Peppercorn (101)	4	2.752
Arctic Strawberry (102)	5	0.5708
Grape Soda (103)	7	1.431
Chocolate Dipt Raspberries (104)	8	1.784
Cat Nip (105)	10	2.156
Blue Moo (106)	14	1.558
Coconut Rum (107)	8	1.787
Cotton Berry (108)	10	0.6524
Black Thorn (109)	7	3.854
Lemon Meringue Pie (110)	6	2.344
Caramel Apple (111)	12	1.312
Butterscotch (112)	13	2.307
KIWI Blast (113)	9	2.664
Banana (114)	6	1.649
Bavarian Creme Donut (115)	11	0.592
Strawberries and Champagne (116)	5	3.703
Cranberry Crunch (117)	15	2.24
Sour Fruit Punch (118)	8	3.577
Honey Vanilla Tobacco (119)	14	1.663
Strawberry Pops O'Tart (120)	20	1.56
Crispy Melon (121)	8	1.787
Apple Pie (122)	12	1.29
Clove Cigar (123)	7	1.346
Cool Mint (124)	15	0.3904
Black Cherry (125)	12	0.8074
Chocolate Tobacco Heaven (126)	9	0.4134
Pumpkin Pie (127)	17	0.287
Captain Zack Cigar (128)	8	4.037
Banana Pudding Southern Style (129)	12	0.6735
Hot Cinnamon Candies (130)	12	0.2394
Kola No Nicotine (131)	10	0.2435
Menthol Tobacco (132)	7	1.383
Single Malt Scotch (133)	8	3.146
Pomegranate (134)	16	1.927
Butter Crunch (135)	10	0.5883
Classic Tobacco (136)	5	3.319
Double Espresso (137)	9	1.466
Menthol (138)	6	0.401
Peach Tea (139)	14	0.4453
Vanilla Bean (140)	14	0.156
Blood Orange (141)	4	2.227
Black and Blue Berries (142)	16	2.45
Red Gummies (157)	13	5.206
Bada Bing! (158)	5	5.673
Green Gummies (159)	11	0.1708
Mojito (160)	13	0.192
White Gummies (161)	6	4.041
Peach (162)	11	3.285
City of Angels (163)	11	1.77
55:45 PGVG (164)	5	5.559
Banana Pudding Southern Style (165)	18	1.429
Banana Pudding (166)	20	1.187
