# Supplementary material for: Evaluation of e-liquid toxicity using an open-source high-throughput screening assay
Source: PLoS Biol. 2018 Mar 27;16(3):e2003904. doi: 10.1371/journal.pbio.2003904 (PMC5870948; doi:10.1371/journal.pbio.2003904)
Supplement: S7 Data — (XLSX) [file pbio.2003904.s010.xlsx]

## Sheet: Fig_8A
	[Vanillin] (mM)	LC50 (% v/v)
Bahama Mama	2.56	4.98
Banana Pudding	18.6	1.42
Butter Crunch	13.3	0.58
Chai	10.85	1.32
Chocolate Banana	125.8	0.25
Lemon Meringue Pie	13	2.34
Marshmallow	13.58	3.14

## Sheet: Fig_8B
	[Cinnamaldehyde] (mM)	LC50 (% v/v)
Root Beer	2.33	1.66
Blueberry Cinnamon-Streusal Muffin	3.45	1.63
French Vanilla Cinnamon Coffee	1.57	1.17
Cinnamon Roll	6.11	0.68
Pumpkin Pie	14.97	0.47
Hot Cinnamon Candies (nc)	16.13	0.42
Hot Cinnamon Candies (nc)	20.27	0.32

## Sheet: Fig_8C
	[Triacetin] (mM)	LC50 (% v/v)
Apple Pie	0.377	1.29
City of Angels	93.75	1.77
Kola	0.427483	0.2435
Mojito	90.77	0.192
Peach	112.53	3.285
Red Gummies	88.74	5.206
Sour Fruit Punch	0.247882	3.687
