# Supplementary material for: Evaluation of e-liquid toxicity using an open-source high-throughput screening assay
Source: PLoS Biol. 2018 Mar 27;16(3):e2003904. doi: 10.1371/journal.pbio.2003904 (PMC5870948; doi:10.1371/journal.pbio.2003904)
Supplement: S8 Data — (XLSX) [file pbio.2003904.s011.xlsx]

## Sheet: S1_Flavors_Data
% Treatment	Kola (2)																		Peanut Butter Cookies (3)												Hot Cinnamon Candies (4)												Solid Menthol (5)
0	1.00084	0.938708	1.02125	0.96991	0.936712	1.039	0.927568	0.842432	1.08134	0.92495	0.902448	0.993362	1.1845	1.0149	1.63854	0.88857	0.86985	1.04513	0.835143	1.0054	0.909489	1.02829	0.927169	1.04839	0.869628	1.28758	0.808184	0.994859	0.955812	1.01815	1.07469	0.976416	1.07085	1.06062	0.963282	0.961331	0.85755	1.2069	0.905671	1.00226	1.16546	0.959887	1.03301	0.951056	1.00932	0.907407	0.978969	0.921298	0.901808
2.86e-06	0.970623	0.964191	1.08246	1.08782	1.01832	1.12854	0.973585	0.903707	0.905181	0.861191	0.989474	1.01791	1.17514	0.954049	1.14084	1.05343	0.957957	1.14004										0.665509	0.967614	0.660113	1.09149	0.981762	1.07435	0.935678	0.569175	0.967294	0.997372	1.09556	0.946065	1.0032	1.05404	1.05271
1e-05	1.09208	1.11138	1.11578	1.10608	1.02022	1.08509	0.947298	0.927524	0.996156	1.03025	0.867516	0.631067	1.05803	0.994249	1.12576	0.971249	0.904864	1.04342										1.011	1.01573	0.61065	1.16749	1.11106	1.10595	1.03894	1.00031	1.00265	0.955103	1.2607	0.992341	1.09838	1.14449	1.0639
2.86e-05	1.18284	1.10011	1.18421	1.17712	1.13946	1.06719	1.0519	0.935184	1.06216		1.05217	1.22415	0.967459	0.988955	1.14104	1.06617	1.04323	1.12577										0.899944	1.1074	0.789525	1.17379	1.12129	1.16566	1.09492	0.994383	1.08605	1.00595	1.01612	1.01833	1.11145	1.03896	1.04683
0.0001	1.17016	1.06683	1.16156	1.0887	1.17582	1.09837	0.960672	0.914855	0.946409	1.0368	1.01306	1.08446	1.05798	0.911876	1.01836	1.10064	1.03117	1.1945										0.999873	1.02415	1.00027	1.13834	1.11698	1.09208	1.03129	0.947635	0.922096	0.901059	0.99507	0.929303	1.0233	1.11061	0.897941
0.000286	1.12471	1.02206	1.1028	1.21811	1.27994	1.18976	0.980095	0.923294	0.999178	0.935309	0.944774	1.0823	1.04256	0.946168	1.11033	1.02711	0.91144	1.151										0.987945	0.981965	0.951307	1.07351	1.10492	1.0749	1.02144	0.936369	1.03853	0.87988	0.977435	0.906578	1.05071	1.12102	0.96963
0.001	1.08799	0.983537	1.11547	1.19181	1.07908	1.11052	0.955256	0.930149	0.970591	0.979303	0.949432	0.996058	1.00507	0.956909	1.12594	1.15903	0.809611	0.643861										0.940952	0.965554	0.898296	1.07385	1.01671	1.10416	0.966031	0.926156	0.865144	0.912634	1.03672	0.924086	0.954335	1.04573	0.901193
0.002857	1.17134	1.14143	1.17901	1.2546	1.20716	1.2672	1.12452	1.09018	1.09765	0.521154	1.05926	0.956811	1.12054	1.09313	1.10303	1.20362	1.15961	1.22897										0.952901	1.04626	1.02113	1.11797	1.18189	1.1606	0.981595	0.969699	0.56031	0.987647	1.08573	1.03641	1.19076	1.23387	1.08583
0.003																			0.954272	0.935067	1.03781	1.02021	1.06969	1.0162	0.940744	0.857069	0.861978																1.06577	0.929285	1.12646	1.10169	1.00836	1.1299	0.895407
0.01	1.1639	1.11951	1.18906	1.29368	1.32071	1.31065	1.2149	1.12726	1.1084	0.769955	0.834276	0.990154	1.12156	1.13949	1.08909	1.19792	1.32316	1.37545	0.974003	0.994185	0.986787	1.06771	1.13856	1.00937	0.904684	0.864696	0.908705	1.30901	1.18403	1.04456	1.16227	1.15845	1.12852	1.14376	1.03493	0.668943	1.00381	1.21119	1.161	1.16299	1.16938	1.21551	1.10112	0.9958	1.10974	1.11711	1.07773	1.14888	0.904525
0.028571	1.2162	1.0976	1.1689	1.30122	1.43264	1.34689	1.11985	1.11831	1.06363	0.968166	0.935323	1.25694	1.31163	1.08125	1.21083	1.20438	1.23223	1.29309										1.15725	1.2131	1.14787	1.21554	1.1175	1.17137	1.12814	1.11931	1.12932	1.16268	1.25264	1.09094	1.24656	1.21251	1.02753
0.03																			0.974204	1.111	0.893508	0.989929	1.11307	0.989207	0.811689	0.849412	0.808451																1.12085	0.98158	1.13148	1.14259	1.04284	1.11435	0.842336
0.1	1.2338	1.16606	1.27734	1.47139	1.46536	1.5675	1.17305	1.12835	1.21236	1.21677	1.15318	1.18527	1.18523	1.2064	1.21663	1.22994	1.21097	1.24145	1.10851	1.0816	1.04318	1.01218	1.02177	1.04006	0.842996	1.09266	0.785014	1.23294	1.35762	1.20804	1.0552	0.930492	1.01248	0.99121	0.914007	0.877931	0.770285	0.878945	0.782463	0.847486	0.956998	0.861032	1.113	1.05369	1.01468	1.19451	1.04702	1.09732	0.797449
0.285714	1.21463	1.15094	1.25939	0.96053	0.919231	0.961861	0.761014	0.604122	0.757356	1.03166	1.03497	1.17224	1.23485	1.25847	0.811268	1.07862	1.09239	1.09331										1.06865	1.4273	1.20567	0.693377	0.628165	0.632262	0.756005	0.671963	0.771847	0.457833	0.523846	0.547234	0.706279	0.726358	0.690228
0.3																			1.10349	1.20688	1.13905	1.03161	0.974322	1.00558	0.921381	0.932703	0.943779																1.06328	0.98117	0.923649	1.21508	1.07871	0.913684	0.745433
1	0.582964	0.552648	0.597039	0.324862	0.267154	0.333062	0.226832	0.256368	0.245641	0.506679	0.492103	0.578632	0.35304	0.354937	0.315914	0.48228	0.463887	0.485951	0.906138	1.08496	0.990859	0.84697	1.11434	0.862244	0.988958	1.04198	0.798691	0.862532	0.968404	0.804745	0.361925	0.360421	0.36115	0.194109	0.235789	0.232226	0.118005	0.141515	0.159192	0.129881	0.13176	0.16631	0.998227	0.811728	0.669136	0.829901	0.900192	0.610485	0.66316
2.75																			0.375275	0.413944	0.445324	0.351448	0.32745	0.335447	0.377663	0.365378	0.361484																0.679371	0.664107	0.695135	0.713572	0.554754	0.643241	0.510301
2.85714	0.378918	0.43073	0.398528	0.172057	0.175332	0.173305	0.192633	0.201932	0.188022	0.25721	0.287724	0.265437	0.200029	0.182817	0.135711	0.307099	0.257348	0.24554										0.611857	0.649958	0.371541	0.264122	0.295141	0.268393	0.182017	0.19021	0.140817	0.151246	0.140894	0.151165	0.11769	0.142392	0.105002
3																			0.405071	0.477232	0.444875	0.382777	0.447318	0.35301	0.530378	0.540977	0.523451																0.379091	0.419912	0.301056	0.664202	0.711154	0.382771	0.274022
3.5																			0.304237	0.340257	0.385022	0.259212	0.286087	0.240432	0.294859	0.319602	0.320917																0.321728	0.375543	0.199334	0.213912	0.229336	0.207465	0.486266
5.5																			0.15509	0.182875	0.169126	0.168317	0.165229	0.139504	0.141681	0.157735	0.132988																0.168703	0.218441	0.149771	0.204085	0.26272	0.195594	0.207851
7																			0.142731	0.147577	0.140091	0.141263	0.139602	0.140683	0.140476	0.1135	0.141123																0.177299	0.210534	0.156347	0.218901	0.246396	0.205932	0.193976
10	0.374748	0.350741	0.385552	0.15875	0.228613	0.15931	0.181455	0.193433	0.206839	0.224072	0.251583	0.23285	0.157576	0.166365	0.150221	0.162653	0.100027	0.082247										0.1722	0.17054	0.182986	0.225022	0.238058	0.224675	0.151038	0.154564	0.153566	0.128883	0.135139	0.133687	0.109724	0.112305	0.122872
11																			0.136322	0.134927	0.136577	0.132079	0.13048	0.131181	0.142794	0.142845	0.140798																0.241571	0.252643	0.232409	0.230728	0.282406	0.202486	0.229605
14																			0.124026	0.125571	0.12433	0.122302	0.12463	0.119897	0.133893	0.133741	0.13422																0.21082	0.215343	0.192408	0.216347	0.271478	0.205655	0.236172
22																			0.11347	0.115115	0.114219	0.105101	0.100586	0.103266	0.11894	0.112729	0.118384																0.222256	0.243957	0.219764	0.285346	0.339638	0.289797	0.253911
28																			0.110357	0.111141	0.113222	0.110556	0.101791	0.101568	0.111375	0.107861	0.109272																0.138452	0.207735	0.142833	0.185522	0.198659	0.194685	0.233332
28.5714	0.23017	0.23551	0.250374	0.226354	0.195232	0.225742	0.160893	0.152918	0.172808	0.162795	0.163176	0.157641	0.115725	0.13035	0.088216	0.132795	0.131331	0.11826										0.129418	0.135636	0.130945	0.140098	0.160465	0.135263	0.100725	0.108948	0.114715	0.091346	0.091282	0.095563	0.093974	0.092475	0.095202
[truncated: 1,430 more columns]

## Sheet: S1_Control_Data
% Treatment	PBS
0	1.01117	0.758303	1.02746	0.914603	0.983877	0.843465	0.928611	0.943109	1.00087	1.07601	0.975322	1.12513	0.87763	0.973007	0.976356	1.0739	1.03085	0.897573	0.909464	1.00331	0.987752	0.884623	1.15292	1.00537	1.01381	0.964729	1.26126	0.913288	0.953535	1.02507	0.90885	0.962267	0.967957	0.974347	0.804958	1.07802	1.14748	1.03666	1.03255	0.99936	0.896773	1.00079	0.898799	1.13777	0.956264	0.906517	1.1067	0.951074	0.874427
2.85714e-06	1.33865	1.04911	1.06934	1.14173	1.09828	1.12956	1.0432	1.12594	1.14549	1.04571	1.02679	1.0939	0.975601	0.921695	0.965175	1.20425	1.15695	1.12365	1.12041	1.14466	1.02275	1.02947	1.01418	1.07297	1.10307	0.94449	1.0742
1e-05	1.11352	0.983081	1.12429	1.1536	1.12702	0.963109	1.29305	1.10738	1.14749	1.16124	1.08763	1.09846	0.982018	1.01809	0.99703	1.18983	1.10922	1.17928	1.11164	1.04137	1.12755	1.04838	0.95506	1.08507	0.993007	0.884244	0.988957
2.85714e-05	1.2245	1.06085	1.15858	1.20785	1.17848	1.14551	1.19078	1.18359	1.16883	1.2192	1.10912	1.17934	1.04271	0.94727	1.00282	1.12301	1.13109	1.08231	1.12496	1.14887	1.07517	1.05018	1.00669	1.04855	1.14719	1.05683	1.07965
0.0001	1.18821	1.21301	1.07403	1.24327	1.15873	1.21958	1.23827	1.08199	1.31512	1.18833	1.16674	1.11415	0.978396	1.01223	0.980226	1.16853	1.31032	1.14021	1.12676	1.14049	1.12719	1.11952	1.0407	1.06818	1.36075	1.04388	1.15017
0.000285714	1.16956	1.14878	1.19211	1.27974	0.717969	1.2612	1.18367	0.771537	1.09804	1.29474	1.371	1.14992	1.04964	1.02646	0.995092	1.24216	1.3563	1.25072	1.12277	1.03625	1.11106	1.04275	1.02253	1.06411	1.1185	0.958827	1.02059
0.001	1.20237	1.15331	1.17132	0.964708	1.05231	1.01199	1.46486	1.08175	1.24534	1.09635	1.055	1.02688	1.0399	1.02665	0.978642	1.2362	1.29596	1.25875	1.12389	0.943049	1.07615	1.03114	0.924417	1.01251	1.18241	0.755786	1.18548
0.00285714	1.271	0.963742	1.1654	1.31004	0.787787	1.30755	1.25748	1.18487	1.2228	1.22462	1.11676	1.17945	1.20116	1.4472	1.14546	1.26893	1.30318	1.2776	1.2101	1.15509	1.14421	1.09049	1.11084	1.08414	1.11156	1.07307	1.0909
0.003	1.05001	1.14963	1.10804	1.03127	1.07886	1.11815	1.22177	0.955677	1.07733	1.01213	1.146	1.00066	1.05472	0.933609	1.08533	1.3514	1.3342	1.41853	1.49781	1.0209	1.43854	1.07218	1.05366	1.08522	1.15396	1.18365	0.90045	1.01759	1.03131	1.05186	1.43973	1.00531	1.32803	0.867799	0.856126	0.9188	1.18361	1.02189	1.06479	1.07152	0.943411	1.11245	0.995667	0.944503	1.0572	0.910855	0.902045	0.998242	1.02463
0.01	1.27761	1.16913	1.12265	1.2208	1.06996	0.919395	1.04109	0.878442	0.967388	1.3594	0.992578	0.967085	1.3358	1.33643	1.25886	0.863993	1.31125	1.17071	1.58377	1.01696	1.58545	1.18716	1.07623	0.993864	1.24623	1.12047	1.14749	1.09047	1.01144	1.04434	0.959832	1.14486	0.877321	0.867125	0.916702	0.915703	1.13794	1.10849	1.06018	1.04471	1.05544	1.04501	1.03491	1.02917	1.008	1.04763	1.03193	0.963318	1.06105
0.0285714	1.42814	1.22757	1.2955	0.931867	0.779511	0.85734	0.771974	1.27438	0.735759	1.30247	1.38039	1.29682	1.69913	1.22603	1.10901	1.67926	1.47345	1.37256	1.2555	1.13909	1.19768	1.19969	1.24281	1.14648	1.01639	1.12488	1.02487
0.03	1.34157	1.23524	1.16349	1.0051	0.981941	0.775284	1.0242	0.742963	0.877604	1.22694	0.961493	0.796735	1.34529	1.10801	1.35843	1.21332	0.927475	1.24999	1.12851	1.33695	1.19111	1.3847	1.20715	1.18257	1.21521	0.817633	0.892564	1.07905	1.02049	1.11516	1.43437	1.01021	1.27828	0.962418	0.952726	0.901981	1.06457	1.04856	1.07131	1.09979	1.12026	1.14019	1.05309	0.978016	0.98044	0.966061	0.856394	0.956037	1.05274
0.1	1.61851	1.57767	1.56327	1.11756	1.06448	1.03856	1.35222	0.994662	1.1157	1.02709	1.08621	0.8919	1.54921	1.3125	1.45392	0.936619	0.897292	1.00763	1.94149	1.50974	1.76968	1.49381	0.823158	1.42672	1.10662	1.06662	1.05523	1.20605	1.1533	1.19712	1.36688	1.06806	1.19127	0.924718	0.956726	0.885473	1.16234	1.1071	1.131	1.14568	1.20265	1.18525	1.22044	1.04242	1.05921	0.681676	1.00958	1.0409	1.14165
0.285714	1.3378	1.30713	1.26011	1.22708	0.649236	1.17656	0.944189	0.903539	0.748463	1.56641	1.4795	1.46007	1.32921	1.27001	1.40006	1.29346	1.30521	1.3562	1.29784	1.16345	1.26217	1.24463	1.35404	1.20418	1.18176	1.10196	1.06909
0.3	1.71656	1.77524	1.62368	1.4676	1.33613	1.4042	1.35771	1.0654	1.19088	1.39745	1.11296	1.17504	1.36204	1.58433	1.54261	1.00666	1.26982	1.09384	1.38458	1.60793	1.39413	1.49758	0.944143	1.32561	1.04925	1.15834	0.990976	1.28646	1.24772	1.62283	1.59424	1.31953	1.68264	1.10139	1.08396	0.910963	1.22613	1.16261	1.21568	1.25032	1.23683	1.27918	1.18074	1.13187	1.10771	1.39449	1.04673	1.11554	1.16656
1	1.81095	1.13985	1.69221	1.45714	1.21873	1.36305	1.17074	1.12825	1.0185	1.23232	1.11022	1.02968	1.58243	1.29534	1.52049	0.911851	0.799032	0.807541	1.89921	1.42324	1.76351	1.52059	0.833419	1.10463	1.01375	0.966845	0.950169	1.24332	1.15924	1.18727	1.75668	1.21961	1.56905	0.918858	0.978057	0.940387	1.06855	1.10318	1.113	1.19223	1.34195	1.26003	1.15227	1.0615	1.02067	1.03058	0.973617	1.08136	1.08939
2.75	0.959614	1.02822	1.00028	1.12746	1.01593	1.05746	1.28313	1.08553	1.16871	0.980928	0.926654	0.934473	0.993356	1.12219	0.990179	1.22261	1.01411	1.12108	1.34377	1.34613	1.15984	1.03281	1.01505	1.06884	1.18257	1.04784	1.12022	0.985367	1.06085	1.10672	1.03927	1.0357	1.03435	0.967098	0.864102	0.885001	1.15143	0.998431	1.09305	1.25685	1.0353	1.06099	1.01835	1.06324	1.05978	0.972147	1.19717	1.21933	1.04881
2.85714	1.2168	1.08142	1.15606	0.750977	0.46358	0.715259	0.993235	1.0721	0.786191	1.34084	1.0986	1.31718	1.18599	1.0029	1.26212	1.49201	1.17252	1.42555	1.25021	1.07617	1.23659	1.05338	1.0106	1.03364	1.24477	1.02103	1.27155
3	1.96082	1.13757	1.90553	1.40083	1.43743	1.12475	1.02823	0.848278	1.02919	1.42075	1.10925	1.35408	1.3113	0.928655	1.4222	1.03413	0.946913	0.981426	1.61108	1.1674	1.4939	1.12741	1.11112	0.97711	1.01665	1.04201	0.749656	1.27103	1.15903	1.30445	1.24592	1.26737	1.47883	1.02355	1.0758	1.06203	1.36049	1.23094	1.65023	1.61733	1.2899	1.40215	1.26918	1.03287	1.07374	1.18677	1.06496	1.14259	1.37293
3.5	1.15345	1.45637	1.23418	1.2462	1.2515	1.02861	1.07614	0.98622	0.830996	1.20042	0.743969	0.909726	1.09273	1.17057	1.43304	1.09512	1.18446	1.28429	1.36234	1.00823	1.58059	1.03258	0.992017	1.1495	1.05867	1.02927	1.20231	1.06322	1.08496	1.06604	0.985325	1.00985	1.02302	0.979643	1.10411	0.975681	1.07533	1.0709	1.05003	1.10533	1.05041	1.11767	1.04264	1.01121	1.05848	1.04531	0.965516	0.955407	1.05216
5.5	1.34861	1.25449	1.32255	1.04726	1.00595	0.975908	0.901703	0.873365	0.921718	1.39192	0.936836	1.13043	1.52358	1.01867	1.33346	1.2844	1.19503	0.961713	1.50091	1.29176	1.53569	1.34909	1.20805	1.35153	1.21372	0.877131	1.24056	1.04667	1.07016	1.06452	0.989255	0.960122	0.928795	0.91699	1.01633	1.12318	1.0905	1.08072	1.15117	1.32384	1.0561	1.1505	1.01052	1.0089	1.03334	1.03842	1.02581	0.992262	1.09248
7	1.31377	1.34225	1.30153	1.09675	1.12219	1.01057	1.08266	0.953623	1.07531	1.05258	1.22617	0.907946	1.43332	1.44052	1.41149	1.3352	1.01496	1.30944	1.36481	1.32578	1.31808	1.32438	1.35999	1.22303	1.13206	1.04003	0.946605	1.14821	1.08434	1.17458	1.04943	1.40763	1.16081	1.00017	1.01486	1.05772	1.1256	1.19248	1.11605	1.11043	1.40435	1.06403	1.14691	1.12681	1.07282	1.02522	1.0394	1.05482	1.00426
10	1.22092	1.11	1.22795	1.17931	0.426103	1.24944	0.891566	0.772297	0.743376	1.59844	1.46298	1.36799	1.51958	1.15158	1.86981	2.00572	1.4849	1.87804	1.34371	1.20866	1.27034	1.32848	1.11626	1.27495	1.07452	1.13139	1.1342
11	1.59276	1.48779	1.47537	1.41114	1.52449	1.42068	1.36485	1.28804	1.203	1.42362	0.842945	1.09016	1.50892	1.50124	1.24774	1.25398	1.02362	1.25421	1.9259	1.62523	1.88575	1.45561	1.13856	1.25985	1.08119	1.09451	1.02214	1.21604	1.14472	1.24659	1.34709	1.2865	1.26759	1.00123	1.21331	1.02252	1.51232	1.13031	1.22191	1.63004	1.42173	1.51398	1.14546	1.06839	1.07417	1.13674	1.04338	1.16201	1.12101
14	1.73172	1.81794	1.5592	1.43961	1.09957	1.40822	1.30772	1.13431	1.18128	1.47055	0.878734	1.26495	1.76564	1.58261	1.62815	0.981147	0.933198	1.01099	1.33447	1.89535	1.37394	1.62594	0.802625	1.08095	1.15449	1.06975	1.10148	1.27901	1.18118	1.26799	1.45799	1.33438	1.30775	1.2323	1.20746	1.07364	1.20241	1.18575	1.04417	1.27124	1.26426	1.2828	1.32869	1.08953	1.26131	1.04756	0.994006	1.27473	1.10115
22	1.4264	1.60555	1.55265	1.2366	0.942473	1.29261	1.22321	0.959702	1.02194	1.27021	1.12554	1.04107	1.09416	1.11362	0.951969	0.798122	1.0078	0.805888	1.71619	1.21454	1.30831	1.63914	0.822457	1.25258	1.29031	0.844924	0.987993	1.34024	1.11371	1.19026	1.03608	1.16398	1.04142	0.992669	1.15596	0.942479	1.23294	1.06798	1.20429	1.17972	1.25828	1.10181	1.34377	1.08606	1.23246	1.34608	0.985673	1.27951	1.22956
28	1.93817	1.51929	1.91876	1.36484	1.21773	1.32999	1.32105	1.22406	1.27584	0.933322	1.27214	1.26469	1.57672	1.16198	1.62275	1.14364	0.822165	0.977592	1.35173	1.22672	1.46991	1.38123	1.01338	1.1267	1.29636	1.18128	1.22628	1.45248	1.16681	1.28085	1.75914	1.02089	1.72853	1.19521	1.08894	1.64127	1.33532	1.24503	1.71247	1.29185	1.55525	1.31194	1.38898	1.20781	1.25551	1.33527	1.28706	1.15533	1.37976
28.5714	1.74886	1.222	1.54916	1.58641	0.672039	1.32091	0.868457	0.745335	0.91165	1.72376	1.56014	1.65621	1.61418	1.32992	1.89121	1.59169	1.87403	1.33163	1.88649	1.56399	1.97089	1.40361	1.67978	1.37478	1.47832	1.14491	1.34893
[truncated: 443 more columns]
